# Supplementary material for: Evolutionary mobility and genetic dynamics of MORFFO genes: shuttling among ancient plant lineages
Source: New Phytol. 2026 Feb 19;250(2):1248–64. doi: 10.1111/nph.70986 (PMC13000998; doi:10.1111/nph.70986)
Supplement: Supplementary file 1 — Dataset S1 Voucher information and the results of the BLAST similarity searches of the Anemia MORFFOs. [file NPH-250-1248-s002.xlsx]

## Sheet: Voucher Information
New Phytologist Supporting Information
Article title: Evolutionary mobility and genetic dynamics of MORFFO genes: shuttling among ancient plant lineages
Authors: Paulo H. Labiak, Li-Yaung Kuo, Blake D. Fauskee, Kenneth G. Karol
Article acceptance date: 18 January 2026
Dataset S1. Voucher information and the results of the BLAST similarity searches of the Anemia MORFFOs.
Species	Voucher	Country	GB Accession Number	SRA
Actinostachys digitata	SITW10508 (TAIF)	Salomon Islands	ON207049	SRR19050448
Actinostachys pennula	Santanna 650 (NY)	Brazil	KU764518	Not available
Anemia adiantifolia	Tejero-Diez & Mickel 6429 (NY)	Mexico	PV764656	SRR34338871
Anemia adiantifolia	Gabriel A 10100 (MO)	Mexico	OM419342	Not available
Anemia colimensis	Tejero-Diez & Mickel 6427 (NY)	Mexico	PV764657	SRR34342368
Anemia collina	Mynssen 897 (NY)	Brazil	PV764658	SRR34353671
Anemia delicatula	Nakajima 2220 (NY)	Brazil	PV764659	SRR34353670
Anemia dregeana	Roux 3526 (NBG)	South Africa	PV764660	SRR34353669
Anemia elegans	Labiak 5253 (NY)	Brazil	PV764661	SRR34353971
Anemia gardneri	Labiak 4108 (NY)	Brazil	PV764662	SRR34353970
Anemia glareosa	Labiak 5298 (NY)	Brazil	PV764663	SRR34353969
Anemia hirsuta	Salino 4472 (NY)	Brazil	PV764664	SRR34353968
Anemia hispida	Labiak 5342 (NY)	Brazil	PV764665	SRR34353967
Anemia irwinii	Labiak 5303 (NY)	Brazil	PV764691	SRR34354020
Anemia labiakii	Labiak 4032 (NY)	Brazil	PV764692	SRR34354019
Anemia lanipes	Clement 2091 (NY)	Madagascar	PV764693	SRR34354018
Anemia mandiocana	Salino 7210 (NY)	Brazil	PV764694	SRR34354017
Anemia marginalis	Roux 4472 (NBG)	South Africa	PV764695	SRR34354016
Anemia marginata	Labiak 5266 (NY)	Brazil	PV764696	SRR34354359
Anemia mexicana	Moran 6309 (NY)	USA	PV764697	SRR34354360
Anemia millefolia	Labiak 5300 (NY)	Brazil	PV764698	SRR34354361
Anemia mohriana	Roux 4471 (NBG)	South Africa	PV764699	SRR34354362
Anemia multiplex	Mickel 1709 (NY)	Mexico	PV764700	SRR34354363
Anemia oblongifolia	Labiak 5275 (NY)	Brazil	PV764701	SRR34354364
Anemia phyllitidis	Tejero-Diez 6431 (NY)	Mexico	OM990738	SRR19050444
Anemia retroflexa	Labiak 4139 (NY)	Brazil	PV764702	SRR34354365
Anemia rotundifolia	Fiaschi 3570 (NY)	Brazil	PV764703	SRR34354366
Anemia rutifolia	Salino 5096 (NY)	Brazil	PV764704	SRR34394927
Anemia salvadorensis	Seiler 947 (NY)	El Salvador	PV764705	SRR34394926
Anemia simii	Roux 1651 (NBG)	South Africa	PV764706	SRR34394925
Anemia tomentosa	Michelon 1260 (NY)	Brazil	PV764707	SRR34394924
Anemia warmingii	Melo 160 (NY)	Brazil	PV764708	SRR34394923
Anemia wightiana	Fraser-Jenkins 103 (TAIF)	India	PV764709	SRR34394922
Lygodium japonicum	KUS 2007-0451	Korea	KF225593	Not available
Lygodium japonicum	Not available	China, Wuhan Botanical Garden (cultivated)	NC022136	Not available
Lygodium microphyllum	2016JAX14	USA	MG761729	Not available
Lygodium palmatum	Showman s.n. (NY)	USA	PV764710	SRR34394921
Lygodium reticulatum	Smith 8578 (NY)	Fiji	PV764711	SRR34394920
Microschizaea fistulosa	Ranker 1978 (UC)	French Polynesia	ON207051	SRR19050446
Microschizaea tenella	Bauret & Rouhan 177 (P)	Madagascar	ON314248	SRR19050445
Schizaea dichotoma	Wade 2242 (TAIF)	Taiwan	ON207052	Not available
Schizaea elegans	Labiak 5550 (UPCB)	Brazil	KX258660	Not available
Schizaea medusa	Rouhan 191 (P)	Madagascar	ON207050	SRR19050452
Schizaea pectinata	Brand & Clarke 245 (NY)	South Africa	KX258661	Not available
Schizaea poeppigiana	Jolse 7884 (SEL)	Venezuela	ON207053	SRR19050449
Schizaea pusilla	Pignal 5079 (P)	Saint-Pierre	ON120846	SRR19050447
Schizaea sprucei	Labiak 5680 (UPCB)	Brazil	ON207054	SRR19050450

## Sheet: BLAST_Anemiaceae_plastome
qseqid	sseqid	pident	length	mismatch	gapopen	qstart	qend	sstart	send	evalue	bitscore
morffo1_Lygodium_microphyllum	Anemia_simii	55.245	429	191	1	1	428	56180	57466	7.08e-151	471
morffo1_Lygodium_microphyllum	Anemia_oblongifolia	47.981	421	212	4	12	428	56259	57512	5.85e-122	388
morffo1_Lygodium_microphyllum	Anemia_tomentosa	46.523	417	220	2	12	428	57174	58415	1.53e-120	384
morffo1_Lygodium_microphyllum	Anemia_mandiocana	47.877	424	212	4	11	428	57327	58589	1.99e-120	383
morffo1_Lygodium_microphyllum	Anemia_marginata	46.763	417	219	2	12	428	56033	57274	4.96e-120	382
morffo1_Lygodium_microphyllum	Anemia_glareosa	47.002	417	218	2	12	428	57284	58525	2.02e-119	380
morffo1_Lygodium_microphyllum	Anemia_rotundifolia	46.682	422	218	4	12	428	56739	57998	2.41e-119	380
morffo1_Lygodium_microphyllum	Anemia_hirsuta	46.698	424	217	4	11	428	57086	58348	8.18e-119	379
morffo1_Lygodium_microphyllum	Anemia_mohriana	46.919	422	222	1	8	429	53244	54503	9.73e-119	379
morffo1_Lygodium_microphyllum	Anemia_mohriana	42.308	52	30	0	267	318	69632	69787	0.000851	38.9
morffo1_Lygodium_microphyllum	Anemia_delicatula	46.793	421	221	2	8	428	55749	57002	1.14e-118	378
morffo1_Lygodium_microphyllum	Anemia_hispida	46.462	424	218	3	11	428	56556	57818	1.24e-117	375
morffo1_Lygodium_microphyllum	Anemia_rutifolia	46.445	422	221	3	8	428	55767	57020	1.3e-117	375
morffo1_Lygodium_microphyllum	Anemia_warmingii	45.775	426	220	3	12	428	53394	54665	2.57e-117	374
morffo1_Lygodium_microphyllum	Anemia_wightiana	46.19	420	223	2	12	428	53111	54370	5.04e-117	374
morffo1_Lygodium_microphyllum	Anemia_retroflexa	46.024	415	221	2	12	426	56901	58136	5.24e-117	374
morffo1_Lygodium_microphyllum	Anemia_irwinii	45.952	420	224	2	12	428	53068	54327	8.4e-117	373
morffo1_Lygodium_microphyllum	Anemia_collina	58.696	230	89	2	204	427	57763	57074	5.38e-103	272
morffo1_Lygodium_microphyllum	Anemia_collina	33.854	192	124	2	12	203	58326	57760	5.38e-103	118
morffo1_Lygodium_microphyllum	Anemia_gardneri	43.82	267	147	2	12	278	53013	53804	6.54e-93	224
morffo1_Lygodium_microphyllum	Anemia_gardneri	45.695	151	79	1	276	426	53795	54238	6.54e-93	132
morffo1_Lygodium_microphyllum	Anemia_mexicana	47.368	133	55	1	256	388	53789	54142	4.67e-52	108
morffo1_Lygodium_microphyllum	Anemia_mexicana	41.722	151	78	4	108	254	53347	53781	4.67e-52	104
morffo1_Lygodium_microphyllum	Anemia_mexicana	48.276	29	15	0	78	106	53255	53341	4.67e-52	28.1
morffo1_Lygodium_microphyllum	Anemia_dregeana	57.018	114	49	0	299	412	53186	53527	2.9e-33	130
morffo1_Lygodium_microphyllum	Anemia_lanipes	50.4	125	59	2	304	427	115089	114721	1.36e-27	113
morffo1_Lygodium_microphyllum	Anemia_lanipes	35.135	37	24	0	390	426	51061	51171	2.9	27.3
morffo1_Lygodium_microphyllum	Anemia_adiantifolia	48.077	52	23	2	309	358	52500	52649	0.000384	40
morffo1_Lygodium_microphyllum	Anemia_adiantifolia	44.068	59	26	1	337	388	52559	52735	0.001	38.5
morffo1_Lygodium_microphyllum	Anemia_adiantifolia	46.154	26	14	0	230	255	66380	66457	2	28.1
morffo1_Lygodium_microphyllum	Anemia_marginalis	63.158	19	7	0	301	319	65641	65697	0.69	29.6
morffo1_Lygodium_microphyllum	Anemia_marginalis	50	24	12	0	406	429	50699	50770	6.9	26.2
morffo1_Lygodium_microphyllum	Anemia_colimensis	37.209	43	27	0	386	428	52617	52745	6	26.6
morffo1_Anemia_delicatula	Anemia_delicatula	100	438	0	0	1	438	55692	57005	0	840
morffo1_Anemia_delicatula	Anemia_rutifolia	97.483	437	11	0	1	437	55710	57020	0	820
morffo1_Anemia_delicatula	Anemia_marginata	87.788	434	53	0	4	437	55973	57274	0	740
morffo1_Anemia_delicatula	Anemia_retroflexa	82.005	439	78	1	1	438	56829	58145	0	689
morffo1_Anemia_delicatula	Anemia_glareosa	81.549	439	80	1	1	438	57212	58528	0	686
morffo1_Anemia_delicatula	Anemia_hirsuta	79.279	444	86	1	1	438	57020	58351	0	677
morffo1_Anemia_delicatula	Anemia_oblongifolia	80.69	435	80	1	7	437	56208	57512	0	676
morffo1_Anemia_delicatula	Anemia_hispida	79.233	443	86	1	1	437	56490	57818	0	675
morffo1_Anemia_delicatula	Anemia_mandiocana	79.458	443	85	1	1	437	57261	58589	0	674
morffo1_Anemia_delicatula	Anemia_mandiocana	40.625	32	19	0	1	32	56832	56927	5.9	26.6
morffo1_Anemia_delicatula	Anemia_rotundifolia	80.909	440	76	3	6	437	56679	57998	0	672
morffo1_Anemia_delicatula	Anemia_rotundifolia	56.522	23	10	0	415	437	51144	51212	1.8	28.1
morffo1_Anemia_delicatula	Anemia_wightiana	80.18	444	82	3	1	438	53042	54373	0	669
morffo1_Anemia_delicatula	Anemia_tomentosa	79.954	439	87	1	1	438	57102	58418	0	669
morffo1_Anemia_delicatula	Anemia_warmingii	79.819	441	79	2	7	437	53343	54665	0	666
morffo1_Anemia_delicatula	Anemia_warmingii	52.174	23	11	0	415	437	51026	51094	7.1	26.2
morffo1_Anemia_delicatula	Anemia_irwinii	80.822	438	78	3	7	438	53017	54330	0	665
morffo1_Anemia_delicatula	Anemia_gardneri	77.241	290	65	1	3	291	52947	53816	0	454
morffo1_Anemia_delicatula	Anemia_gardneri	81.699	153	25	1	286	438	53798	54247	0	216
morffo1_Anemia_delicatula	Anemia_gardneri	59.091	22	9	0	415	436	51715	51780	2.4	27.7
morffo1_Anemia_delicatula	Anemia_mohriana	68.384	427	134	1	12	437	53220	54500	7.3e-180	555
morffo1_Anemia_delicatula	Anemia_mohriana	55.769	52	23	0	276	327	69632	69787	1.84e-09	50.4
morffo1_Anemia_delicatula	Anemia_mohriana	76.923	13	3	0	330	342	69789	69827	1.84e-09	27.3
morffo1_Anemia_delicatula	Anemia_simii	49.761	418	206	3	24	437	56213	57466	1.81e-118	378
morffo1_Anemia_delicatula	Anemia_collina	84.348	230	30	1	213	436	57763	57074	2.62e-111	357
morffo1_Anemia_delicatula	Anemia_collina	69.71	241	72	1	1	241	58395	57676	1.86e-100	326
morffo1_Anemia_delicatula	Anemia_mexicana	47.468	158	67	3	114	264	53338	53784	3.91e-61	138
morffo1_Anemia_delicatula	Anemia_mexicana	53.676	136	44	2	264	397	53786	54142	3.91e-61	113
morffo1_Anemia_delicatula	Anemia_mexicana	45.312	64	35	0	65	128	53189	53380	1.53e-21	59.7
morffo1_Anemia_delicatula	Anemia_mexicana	49.02	51	26	0	154	204	53457	53609	1.53e-21	51.2
morffo1_Anemia_delicatula	Anemia_mexicana	37.5	40	24	1	23	61	53055	53174	1.53e-21	27.3
morffo1_Anemia_delicatula	Anemia_dregeana	83.333	120	19	1	302	421	53171	53527	2.72e-49	178
morffo1_Anemia_delicatula	Anemia_lanipes	78.431	102	22	0	336	437	115023	114718	4.04e-36	139
morffo1_Anemia_delicatula	Anemia_lanipes	41.86	86	49	1	8	92	115275	115018	9.17e-09	55.1
morffo1_Anemia_delicatula	Anemia_lanipes	40.541	37	22	0	399	435	51061	51171	0.053	33.1
morffo1_Anemia_delicatula	Anemia_adiantifolia	52	50	24	0	318	367	52500	52649	5.9e-10	58.9
morffo1_Anemia_delicatula	Anemia_adiantifolia	37.815	119	45	6	302	397	52397	52735	0.38	30.4
morffo1_Anemia_delicatula	Anemia_marginalis	80.952	21	4	0	307	327	65632	65694	9.42e-06	37.4
morffo1_Anemia_delicatula	Anemia_marginalis	76.923	13	3	0	330	342	65696	65734	9.42e-06	27.3
morffo1_Anemia_delicatula	Anemia_colimensis	51.163	43	21	0	395	437	52617	52745	0.000213	40.8
morffo1_Anemia_delicatula	Anemia_salvadorensis	66.667	18	6	0	415	432	51139	51192	8.5	26.2
morffo1_Anemia_mohriana	Anemia_mohriana	100	450	0	0	1	450	53154	54503	0	915
morffo1_Anemia_mohriana	Anemia_mohriana	51.852	54	22	2	288	339	69632	69787	3.54e-07	42.4
morffo1_Anemia_mohriana	Anemia_mohriana	76.923	13	3	0	342	354	69789	69827	3.54e-07	27.3
morffo1_Anemia_mohriana	Anemia_mohriana	80	15	3	0	4	18	52935	52979	1.6	28.5
morffo1_Anemia_mohriana	Anemia_mohriana	54.167	24	11	0	427	450	55205	55276	1.9	28.1
morffo1_Anemia_mohriana	Anemia_marginata	69.712	416	125	1	34	449	56030	57274	0	590
morffo1_Anemia_mohriana	Anemia_rutifolia	69.212	419	128	1	31	449	55767	57020	0	585
morffo1_Anemia_mohriana	Anemia_delicatula	68.384	427	134	1	23	449	55725	57002	0	584
morffo1_Anemia_mohriana	Anemia_oblongifolia	69.762	420	122	2	34	449	56256	57512	0	584
morffo1_Anemia_mohriana	Anemia_hispida	68.246	422	127	2	34	449	56556	57818	0	573
morffo1_Anemia_mohriana	Anemia_glareosa	67.788	416	133	1	34	449	57281	58525	0	572
morffo1_Anemia_mohriana	Anemia_tomentosa	67.548	416	134	1	34	449	57171	58415	0	572
morffo1_Anemia_mohriana	Anemia_mandiocana	68.483	422	126	3	34	449	57327	58589	0	571
morffo1_Anemia_mohriana	Anemia_warmingii	68.075	426	125	3	34	449	53391	54665	0	570
morffo1_Anemia_mohriana	Anemia_retroflexa	67.548	416	134	1	34	449	56898	58142	0	569
morffo1_Anemia_mohriana	Anemia_hirsuta	67.299	422	131	2	34	449	57086	58348	0	569
morffo1_Anemia_mohriana	Anemia_rotundifolia	67.458	421	132	2	34	449	56736	57998	0	564
morffo1_Anemia_mohriana	Anemia_rotundifolia	42.857	35	20	0	415	449	51108	51212	1.4	28.5
morffo1_Anemia_mohriana	Anemia_wightiana	66.508	421	136	2	34	449	53108	54370	0	559
morffo1_Anemia_mohriana	Anemia_irwinii	66.271	421	137	2	34	449	53065	54327	1.06e-179	555
morffo1_Anemia_mohriana	Anemia_gardneri	63.91	266	95	1	34	299	53010	53804	4.78e-151	341
morffo1_Anemia_mohriana	Anemia_gardneri	67.763	152	46	1	298	449	53798	54244	4.78e-151	210
morffo1_Anemia_mohriana	Anemia_gardneri	59.091	22	9	0	427	448	51715	51780	5.5	26.6
morffo1_Anemia_mohriana	Anemia_gardneri	28.986	69	33	1	100	152	123329	123535	9.1	25.8
morffo1_Anemia_mohriana	Anemia_simii	49.431	439	213	5	14	449	56168	57466	1.83e-129	410
morffo1_Anemia_mohriana	Anemia_simii	45.161	31	12	1	420	450	50904	50981	3.9	27.3
morffo1_Anemia_mohriana	Anemia_collina	74.348	230	53	1	225	448	57763	57074	5.87e-108	348
morffo1_Anemia_mohriana	Anemia_collina	57.273	220	92	2	34	253	58329	57676	6.5e-69	235
morffo1_Anemia_mohriana	Anemia_mexicana	58.209	134	41	2	276	409	53786	54142	1.12e-83	145
morffo1_Anemia_mohriana	Anemia_mexicana	49.669	151	70	2	126	274	53338	53778	1.12e-83	139
morffo1_Anemia_mohriana	Anemia_mexicana	54.545	66	28	1	64	127	53144	53341	1.12e-83	63.9
morffo1_Anemia_mohriana	Anemia_mexicana	61.905	42	12	1	175	216	53496	53609	9.77e-08	52
morffo1_Anemia_mohriana	Anemia_mexicana	36.111	72	37	2	10	72	52959	53174	9.25e-07	48.5
morffo1_Anemia_mohriana	Anemia_dregeana	71.429	133	29	1	310	433	53129	53527	6.91e-52	186
morffo1_Anemia_mohriana	Anemia_lanipes	75.969	129	28	2	322	449	115098	114718	7.87e-50	180
morffo1_Anemia_mohriana	Anemia_lanipes	68.852	122	21	1	1	105	115380	115015	2.42e-44	164
morffo1_Anemia_mohriana	Anemia_lanipes	37.838	37	23	0	411	447	51061	51171	0.14	32
morffo1_Anemia_mohriana	Anemia_adiantifolia	52	50	24	0	330	379	52500	52649	2.43e-19	58.9
morffo1_Anemia_mohriana	Anemia_adiantifolia	79.412	34	7	0	376	409	52634	52735	2.43e-19	52.4
morffo1_Anemia_mohriana	Anemia_marginalis	48.718	39	16	1	301	339	65590	65694	4.75e-05	35
morffo1_Anemia_mohriana	Anemia_marginalis	76.923	13	3	0	342	354	65696	65734	4.75e-05	27.3
morffo1_Anemia_mohriana	Anemia_marginalis	62.5	24	9	0	427	450	50699	50770	0.15	31.6
morffo1_Anemia_mohriana	Anemia_colimensis	53.488	43	20	0	407	449	52617	52745	9.42e-05	42.4
morffo1_Anemia_mohriana	Anemia_salvadorensis	46.667	30	16	0	415	444	51103	51192	8.5	26.2
morffo1_Anemia_warmingii	Anemia_warmingii	100	445	0	0	4	448	53334	54668	0	816
morffo1_Anemia_warmingii	Anemia_mandiocana	93.243	444	26	2	5	448	57273	58592	0	759
morffo1_Anemia_warmingii	Anemia_mandiocana	46.429	28	15	0	7	34	56850	56933	0.52	30
morffo1_Anemia_warmingii	Anemia_hispida	90.337	445	39	2	4	448	56499	57821	0	746
morffo1_Anemia_warmingii	Anemia_hirsuta	89.189	444	44	2	4	447	57029	58348	0	730
morffo1_Anemia_warmingii	Anemia_oblongifolia	87.865	445	48	2	4	448	56199	57515	0	729
morffo1_Anemia_warmingii	Anemia_rotundifolia	87.016	439	53	1	10	448	56697	58001	0	719
morffo1_Anemia_warmingii	Anemia_rotundifolia	50	24	12	0	424	447	51141	51212	2.8	27.7
morffo1_Anemia_warmingii	Anemia_glareosa	83.259	448	64	3	1	447	57212	58525	0	694
morffo1_Anemia_warmingii	Anemia_retroflexa	83.484	442	63	2	6	447	56847	58142	0	690
morffo1_Anemia_warmingii	Anemia_tomentosa	80.804	448	75	3	1	447	57102	58415	0	673
morffo1_Anemia_warmingii	Anemia_wightiana	80.044	451	78	4	1	447	53042	54370	0	659
morffo1_Anemia_warmingii	Anemia_irwinii	80.134	448	77	4	4	447	53008	54327	0	655
morffo1_Anemia_warmingii	Anemia_rutifolia	79.365	441	81	2	7	447	55728	57020	0	655
morffo1_Anemia_warmingii	Anemia_delicatula	79.365	441	81	2	7	447	55710	57002	0	652
morffo1_Anemia_warmingii	Anemia_marginata	77.778	441	88	2	7	447	55982	57274	0	644
morffo1_Anemia_warmingii	Anemia_marginata	34.884	43	28	0	104	146	52530	52402	9.5	25.8
morffo1_Anemia_warmingii	Anemia_collina	90.517	232	20	1	215	446	57763	57074	0	379
morffo1_Anemia_warmingii	Anemia_collina	89.1	211	21	1	4	214	58386	57760	0	357
morffo1_Anemia_warmingii	Anemia_gardneri	80.42	286	53	2	4	288	52950	53801	9.69e-180	446
morffo1_Anemia_warmingii	Anemia_gardneri	74.101	139	25	2	309	447	53861	54244	9.69e-180	200
morffo1_Anemia_warmingii	Anemia_gardneri	52.174	23	11	0	424	446	51712	51780	4.3	26.9
morffo1_Anemia_warmingii	Anemia_mohriana	68.075	426	125	3	23	447	53253	54500	3.02e-175	542
morffo1_Anemia_warmingii	Anemia_mohriana	57.692	52	22	0	278	329	69632	69787	4.77e-08	45.8
morffo1_Anemia_warmingii	Anemia_mohriana	76.923	13	3	0	332	344	69789	69827	4.77e-08	26.6
morffo1_Anemia_warmingii	Anemia_simii	53.631	358	158	1	90	447	56417	57466	1.69e-113	364
morffo1_Anemia_warmingii	Anemia_mexicana	52.564	156	62	3	116	266	53338	53784	1.14e-68	150
morffo1_Anemia_warmingii	Anemia_mexicana	52.778	144	41	3	266	407	53786	54142	1.14e-68	125
morffo1_Anemia_warmingii	Anemia_mexicana	49.254	67	30	2	66	128	53177	53377	1.44e-09	57.8
morffo1_Anemia_warmingii	Anemia_dregeana	85.246	122	10	1	310	431	53186	53527	5.99e-55	195
morffo1_Anemia_warmingii	Anemia_lanipes	74.545	110	20	1	338	447	115023	114718	2.53e-40	152
morffo1_Anemia_warmingii	Anemia_lanipes	46.575	73	36	2	23	94	115230	115018	6.7e-05	42.7
morffo1_Anemia_warmingii	Anemia_lanipes	37.838	37	23	0	409	445	51061	51171	0.17	31.6
morffo1_Anemia_warmingii	Anemia_adiantifolia	76.471	34	8	0	374	407	52634	52735	2.61e-14	51.2
morffo1_Anemia_warmingii	Anemia_adiantifolia	43.103	58	25	1	320	377	52500	52649	2.61e-14	43.1
morffo1_Anemia_warmingii	Anemia_colimensis	46.512	43	23	0	405	447	52617	52745	0.003	37.4
morffo1_Anemia_warmingii	Anemia_marginalis	76.19	21	5	0	309	329	65632	65694	0.009	35.8
morffo1_Anemia_warmingii	Anemia_marginalis	35.135	74	24	2	280	344	65558	65734	0.24	31.2
morffo1_Anemia_irwinii	Anemia_irwinii	99.32	441	3	0	5	445	53008	54330	0	902
morffo1_Anemia_irwinii	Anemia_wightiana	97.978	445	8	1	1	445	53042	54373	0	889
morffo1_Anemia_irwinii	Anemia_glareosa	88.315	445	46	3	1	445	57212	58528	0	802
morffo1_Anemia_irwinii	Anemia_retroflexa	88.315	445	46	3	1	445	56829	58145	0	801
morffo1_Anemia_irwinii	Anemia_tomentosa	85.393	445	59	3	1	445	57102	58418	0	767
morffo1_Anemia_irwinii	Anemia_rotundifolia	83.295	437	67	3	11	444	56697	57998	0	730
morffo1_Anemia_irwinii	Anemia_hirsuta	80.674	445	78	3	5	445	57029	58351	0	721
morffo1_Anemia_irwinii	Anemia_mandiocana	81.081	444	75	4	5	444	57273	58589	0	721
morffo1_Anemia_irwinii	Anemia_hispida	80.631	444	78	3	5	444	56499	57818	0	719
morffo1_Anemia_irwinii	Anemia_rutifolia	80.856	444	78	4	1	444	55710	57020	0	713
morffo1_Anemia_irwinii	Anemia_warmingii	80.357	448	76	4	5	444	53334	54665	0	711
morffo1_Anemia_irwinii	Anemia_oblongifolia	79.73	444	80	4	5	444	56199	57512	0	710
morffo1_Anemia_irwinii	Anemia_delicatula	80.449	445	80	4	1	445	55692	57005	0	708
morffo1_Anemia_irwinii	Anemia_marginata	78.507	442	89	3	3	444	55967	57274	0	701
morffo1_Anemia_irwinii	Anemia_mohriana	66.271	421	137	2	24	444	53253	54500	7.28e-180	555
morffo1_Anemia_irwinii	Anemia_mohriana	57.692	52	22	0	281	332	69632	69787	2.75e-07	50.4
morffo1_Anemia_irwinii	Anemia_gardneri	80.969	289	51	2	3	291	52947	53801	8.12e-153	477
morffo1_Anemia_irwinii	Anemia_gardneri	77.576	165	32	2	281	445	53768	54247	3.48e-73	248
morffo1_Anemia_irwinii	Anemia_collina	86.522	230	27	1	218	443	57763	57074	7.37e-129	408
morffo1_Anemia_irwinii	Anemia_collina	69.328	238	68	3	9	246	58374	57676	9.11e-97	316
morffo1_Anemia_irwinii	Anemia_simii	48.113	424	210	4	25	444	56213	57466	1.88e-122	390
morffo1_Anemia_irwinii	Anemia_mexicana	55.882	136	43	2	269	404	53786	54142	9.38e-77	140
morffo1_Anemia_irwinii	Anemia_mexicana	46.795	156	71	3	119	269	53338	53784	9.38e-77	132
morffo1_Anemia_irwinii	Anemia_mexicana	47.917	48	25	0	73	120	53198	53341	9.38e-77	52
morffo1_Anemia_irwinii	Anemia_mexicana	68.75	32	10	0	178	209	53514	53609	1.17e-06	48.1
morffo1_Anemia_irwinii	Anemia_mexicana	30.488	82	54	2	2	82	52986	53225	0.02	34.7
morffo1_Anemia_irwinii	Anemia_dregeana	84.127	126	17	2	303	428	53159	53527	3.32e-59	207
morffo1_Anemia_irwinii	Anemia_lanipes	77.885	104	21	1	341	444	115023	114718	1.56e-43	161
morffo1_Anemia_irwinii	Anemia_lanipes	39.189	74	42	1	24	97	115230	115018	3.43e-06	47
morffo1_Anemia_irwinii	Anemia_lanipes	35.135	37	24	0	406	442	51061	51171	1.6	28.5
morffo1_Anemia_irwinii	Anemia_adiantifolia	48.077	52	25	1	323	374	52500	52649	9.14e-16	50.1
morffo1_Anemia_irwinii	Anemia_adiantifolia	73.529	34	9	0	371	404	52634	52735	9.14e-16	48.9
morffo1_Anemia_irwinii	Anemia_colimensis	44.186	43	24	0	402	444	52617	52745	0.002	38.1
morffo1_Anemia_irwinii	Anemia_marginalis	88.889	18	2	0	315	332	65641	65694	0.03	33.9
morffo1_Anemia_marginata	Anemia_marginata	98.169	437	8	0	3	439	55967	57277	0	855
morffo1_Anemia_marginata	Anemia_delicatula	87.671	438	53	1	1	438	55692	57002	0	755
morffo1_Anemia_marginata	Anemia_rutifolia	87.244	439	55	1	1	439	55710	57023	0	754
morffo1_Anemia_marginata	Anemia_glareosa	80.137	438	87	0	1	438	57212	58525	0	696
morffo1_Anemia_marginata	Anemia_retroflexa	79.909	438	88	0	1	438	56829	58142	0	694
morffo1_Anemia_marginata	Anemia_hirsuta	78.409	440	89	1	5	438	57029	58348	0	685
morffo1_Anemia_marginata	Anemia_oblongifolia	79.224	438	87	1	5	438	56199	57512	0	684
morffo1_Anemia_marginata	Anemia_tomentosa	77.854	438	97	0	1	438	57102	58415	0	682
morffo1_Anemia_marginata	Anemia_wightiana	79.279	444	85	4	1	438	53042	54370	0	682
morffo1_Anemia_marginata	Anemia_hispida	77.955	440	91	1	5	438	56499	57818	0	678
morffo1_Anemia_marginata	Anemia_irwinii	79.091	440	86	3	5	438	53008	54327	0	677
morffo1_Anemia_marginata	Anemia_mandiocana	78.182	440	89	2	5	438	57273	58589	0	676
morffo1_Anemia_marginata	Anemia_rotundifolia	78.409	440	88	3	6	438	56679	57998	0	674
morffo1_Anemia_marginata	Anemia_rotundifolia	50	24	12	0	416	439	51144	51215	2.7	27.7
morffo1_Anemia_marginata	Anemia_warmingii	77.703	444	89	2	5	438	53334	54665	0	672
morffo1_Anemia_marginata	Anemia_mohriana	69.712	416	125	1	24	438	53253	54500	0	563
morffo1_Anemia_marginata	Anemia_mohriana	55.769	52	23	0	277	328	69632	69787	9.69e-10	50.8
morffo1_Anemia_marginata	Anemia_mohriana	76.923	13	3	0	331	343	69789	69827	9.69e-10	27.7
morffo1_Anemia_marginata	Anemia_gardneri	63.456	353	112	1	3	338	52947	54005	7.13e-141	442
morffo1_Anemia_marginata	Anemia_gardneri	81.579	152	25	1	287	438	53798	54244	4.86e-69	235
morffo1_Anemia_marginata	Anemia_gardneri	54.545	22	10	0	416	437	51715	51780	4.8	26.9
morffo1_Anemia_marginata	Anemia_simii	50	418	205	3	25	438	56213	57466	7.11e-124	394
morffo1_Anemia_marginata	Anemia_collina	85.217	230	28	1	214	437	57763	57074	4.1e-120	383
morffo1_Anemia_marginata	Anemia_collina	66.809	235	77	1	8	242	58377	57676	2.49e-93	306
morffo1_Anemia_marginata	Anemia_dregeana	86.992	123	15	1	300	422	53162	53527	2.44e-53	190
morffo1_Anemia_marginata	Anemia_lanipes	79.612	103	21	0	337	439	115023	114715	8.05e-38	144
morffo1_Anemia_marginata	Anemia_lanipes	46.479	71	37	1	24	93	115230	115018	1.64e-09	57.4
morffo1_Anemia_marginata	Anemia_lanipes	35.135	37	24	0	400	436	51061	51171	0.23	31.2
morffo1_Anemia_marginata	Anemia_mexicana	44.444	189	87	4	115	296	53338	53871	1.2e-37	144
morffo1_Anemia_marginata	Anemia_mexicana	57.463	134	42	1	265	398	53786	54142	6.02e-31	124
morffo1_Anemia_marginata	Anemia_mexicana	37.037	81	42	1	49	129	53165	53380	4.16e-17	52.8
morffo1_Anemia_marginata	Anemia_mexicana	53.191	47	22	0	159	205	53469	53609	4.16e-17	50.8
morffo1_Anemia_marginata	Anemia_mexicana	40	40	23	1	24	62	53055	53174	0.33	30.4
morffo1_Anemia_marginata	Anemia_adiantifolia	52	50	24	0	319	368	52500	52649	8.83e-13	59.3
morffo1_Anemia_marginata	Anemia_adiantifolia	76.471	34	8	0	365	398	52634	52735	8.83e-13	29.6
morffo1_Anemia_marginata	Anemia_colimensis	48.837	43	22	0	396	438	52617	52745	0.000288	40.4
morffo1_Anemia_marginata	Anemia_marginalis	80.952	21	4	0	308	328	65632	65694	0.003	37.4
morffo1_Anemia_marginata	Anemia_marginalis	34.667	75	23	4	279	343	65558	65734	0.67	29.6
morffo1_Schizaea_poeppigiana	Anemia_simii	60.054	368	146	1	1	367	56363	57466	1.83e-123	389
morffo1_Schizaea_poeppigiana	Anemia_oblongifolia	52.329	365	170	2	7	367	56418	57512	2.19e-101	326
morffo1_Schizaea_poeppigiana	Anemia_rutifolia	51.499	367	178	0	1	367	55920	57020	1.76e-100	323
morffo1_Schizaea_poeppigiana	Anemia_delicatula	51.499	367	178	0	1	367	55902	57002	3.69e-100	322
morffo1_Schizaea_poeppigiana	Anemia_mohriana	51.247	361	176	0	7	367	53418	54500	9.76e-100	321
morffo1_Schizaea_poeppigiana	Anemia_retroflexa	50.964	363	174	2	7	367	57060	58142	1.55e-99	320
morffo1_Schizaea_poeppigiana	Anemia_rotundifolia	50.411	365	177	2	7	367	56904	57998	2.11e-98	317
morffo1_Schizaea_poeppigiana	Anemia_mandiocana	50.954	367	174	2	7	367	57489	58589	2.46e-98	317
morffo1_Schizaea_poeppigiana	Anemia_mandiocana	29.167	48	34	0	232	279	56438	56295	6.4	26.2
morffo1_Schizaea_poeppigiana	Anemia_warmingii	49.593	369	178	1	7	367	53559	54665	7.17e-98	316
morffo1_Schizaea_poeppigiana	Anemia_glareosa	49.861	361	181	0	7	367	57443	58525	1.42e-97	315
morffo1_Schizaea_poeppigiana	Anemia_tomentosa	49.03	361	184	0	7	367	57333	58415	1.45e-97	315
morffo1_Schizaea_poeppigiana	Anemia_marginata	50.136	367	183	0	1	367	56174	57274	1.57e-97	315
morffo1_Schizaea_poeppigiana	Anemia_hispida	50.681	367	175	1	7	367	56718	57818	2.05e-97	314
morffo1_Schizaea_poeppigiana	Anemia_hirsuta	50.136	367	177	1	7	367	57248	58348	4.43e-97	313
morffo1_Schizaea_poeppigiana	Anemia_wightiana	49.311	363	182	1	7	367	53282	54370	4.6e-95	308
morffo1_Schizaea_poeppigiana	Anemia_irwinii	48.76	363	184	1	7	367	53239	54327	2.48e-94	305
morffo1_Schizaea_poeppigiana	Anemia_gardneri	48.387	186	96	0	7	192	53172	53729	5.1e-79	181
morffo1_Schizaea_poeppigiana	Anemia_gardneri	46	150	78	1	218	367	53804	54244	5.1e-79	129
morffo1_Schizaea_poeppigiana	Anemia_collina	50.735	272	116	4	107	365	57877	57077	2.25e-58	202
morffo1_Schizaea_poeppigiana	Anemia_collina	45.113	133	73	0	7	139	58167	57769	1.04e-31	124
morffo1_Schizaea_poeppigiana	Anemia_mexicana	41.29	155	71	3	47	192	53347	53778	5.34e-52	107
morffo1_Schizaea_poeppigiana	Anemia_mexicana	53.535	99	46	0	229	327	53846	54142	5.34e-52	101
morffo1_Schizaea_poeppigiana	Anemia_mexicana	45.238	42	23	0	1	42	53207	53332	5.34e-52	32.7
morffo1_Schizaea_poeppigiana	Anemia_dregeana	52.8	125	54	3	230	352	53165	53530	1.54e-32	126
morffo1_Schizaea_poeppigiana	Anemia_lanipes	49.206	126	62	1	242	367	115089	114718	6.04e-27	110
morffo1_Schizaea_poeppigiana	Anemia_adiantifolia	61.765	34	13	0	294	327	52634	52735	2.36e-08	38.5
morffo1_Schizaea_poeppigiana	Anemia_adiantifolia	40	50	30	0	248	297	52500	52649	2.36e-08	35
morffo1_Schizaea_poeppigiana	Anemia_marginalis	40	30	18	0	229	258	65608	65697	2	27.7
morffo1_Schizaea_poeppigiana	Anemia_colimensis	39.535	43	26	0	325	367	52617	52745	9.9	25.4
morffo1_Anemia_glareosa	Anemia_glareosa	100	439	0	0	1	439	57212	58528	0	850
morffo1_Anemia_glareosa	Anemia_retroflexa	95.9	439	18	0	1	439	56829	58145	0	819
morffo1_Anemia_glareosa	Anemia_tomentosa	88.155	439	52	0	1	439	57102	58418	0	756
morffo1_Anemia_glareosa	Anemia_wightiana	88.539	445	44	4	1	439	53042	54373	0	752
morffo1_Anemia_glareosa	Anemia_irwinii	89.066	439	41	4	7	439	53017	54330	0	748
morffo1_Anemia_glareosa	Anemia_mandiocana	85.421	439	57	2	6	438	57276	58589	0	713
morffo1_Anemia_glareosa	Anemia_hirsuta	84.282	439	62	2	7	439	57038	58351	0	704
morffo1_Anemia_glareosa	Anemia_rotundifolia	86.047	430	54	2	15	438	56709	57998	0	704
morffo1_Anemia_glareosa	Anemia_rotundifolia	45.833	24	13	0	415	438	51141	51212	7.7	26.2
morffo1_Anemia_glareosa	Anemia_hispida	84.018	438	63	2	7	438	56508	57818	0	703
morffo1_Anemia_glareosa	Anemia_warmingii	84.389	442	58	3	7	438	53343	54665	0	701
morffo1_Anemia_glareosa	Anemia_oblongifolia	82.798	436	70	2	7	438	56208	57512	0	694
morffo1_Anemia_glareosa	Anemia_rutifolia	81.507	438	80	1	1	438	55710	57020	0	681
morffo1_Anemia_glareosa	Anemia_delicatula	81.549	439	80	1	1	439	55692	57005	0	680
morffo1_Anemia_glareosa	Anemia_marginata	79.54	435	88	1	4	438	55973	57274	0	666
morffo1_Anemia_glareosa	Anemia_mohriana	67.788	416	133	1	24	438	53253	54500	8e-174	537
morffo1_Anemia_glareosa	Anemia_mohriana	57.692	52	22	0	277	328	69632	69787	7.73e-10	52
morffo1_Anemia_glareosa	Anemia_mohriana	76.923	13	3	0	331	343	69789	69827	7.73e-10	26.9
morffo1_Anemia_glareosa	Anemia_gardneri	83.86	285	46	0	3	287	52947	53801	1.28e-160	499
morffo1_Anemia_glareosa	Anemia_gardneri	78.528	163	32	1	277	439	53768	54247	1.45e-61	214
morffo1_Anemia_glareosa	Anemia_simii	48.565	418	211	3	25	438	56213	57466	4.31e-116	371
morffo1_Anemia_glareosa	Anemia_collina	87.826	230	22	1	214	437	57763	57074	3.16e-114	366
morffo1_Anemia_glareosa	Anemia_collina	73.729	236	60	2	7	242	58377	57676	1.68e-106	343
morffo1_Anemia_glareosa	Anemia_mexicana	48.387	155	68	3	115	264	53338	53781	1.13e-77	135
morffo1_Anemia_glareosa	Anemia_mexicana	57.463	134	42	1	265	398	53786	54142	1.13e-77	122
morffo1_Anemia_glareosa	Anemia_mexicana	52.941	51	24	0	66	116	53189	53341	1.13e-77	57
morffo1_Anemia_glareosa	Anemia_mexicana	30.159	63	42	2	2	62	52986	53174	1.13e-77	33.9
morffo1_Anemia_glareosa	Anemia_mexicana	65.625	32	11	0	174	205	53514	53609	1.79e-06	47.8
morffo1_Anemia_glareosa	Anemia_dregeana	87.5	120	14	1	303	422	53171	53527	5.66e-52	186
morffo1_Anemia_glareosa	Anemia_lanipes	79.412	102	21	0	337	438	115023	114718	1.23e-35	137
morffo1_Anemia_glareosa	Anemia_lanipes	43.662	71	39	1	24	93	115230	115018	3.98e-08	53.1
morffo1_Anemia_glareosa	Anemia_lanipes	32.432	37	25	0	400	436	51061	51171	1.3	28.9
morffo1_Anemia_glareosa	Anemia_adiantifolia	52	50	24	0	319	368	52500	52649	3.05e-10	59.7
morffo1_Anemia_glareosa	Anemia_adiantifolia	39.496	119	43	6	303	398	52397	52735	0.58	29.6
morffo1_Anemia_glareosa	Anemia_marginalis	88.889	18	2	0	311	328	65641	65694	0.0001	33.9
morffo1_Anemia_glareosa	Anemia_marginalis	76.923	13	3	0	331	343	65696	65734	0.0001	26.9
morffo1_Anemia_glareosa	Anemia_colimensis	41.86	43	25	0	396	438	52617	52745	0.035	33.9
morffo1_Anemia_oblongifolia	Anemia_oblongifolia	100	442	0	0	1	442	56190	57515	0	863
morffo1_Anemia_oblongifolia	Anemia_oblongifolia	54.545	22	10	0	415	436	51110	51175	5.2	26.6
morffo1_Anemia_oblongifolia	Anemia_hispida	94.595	444	22	1	1	442	56490	57821	0	805
morffo1_Anemia_oblongifolia	Anemia_hispida	70	20	6	0	1	20	55839	55898	0.029	33.9
morffo1_Anemia_oblongifolia	Anemia_hirsuta	91.422	443	36	1	1	441	57020	58348	0	775
morffo1_Anemia_oblongifolia	Anemia_hirsuta	70	20	6	0	1	20	56348	56407	0.031	33.9
morffo1_Anemia_oblongifolia	Anemia_mandiocana	88.964	444	47	1	1	442	57261	58592	0	767
morffo1_Anemia_oblongifolia	Anemia_mandiocana	33.962	53	33	1	1	51	56832	56990	4.6	26.9
morffo1_Anemia_oblongifolia	Anemia_mandiocana	41.379	29	17	0	407	435	51148	51234	8.7	26.2
morffo1_Anemia_oblongifolia	Anemia_warmingii	88.315	445	46	2	4	442	53334	54668	0	750
morffo1_Anemia_oblongifolia	Anemia_warmingii	41.379	29	17	0	413	441	51008	51094	2.7	27.7
morffo1_Anemia_oblongifolia	Anemia_rotundifolia	85.747	435	60	1	10	442	56697	58001	0	734
morffo1_Anemia_oblongifolia	Anemia_rotundifolia	40	35	21	0	407	441	51108	51212	0.42	30.4
morffo1_Anemia_oblongifolia	Anemia_glareosa	82.798	436	70	2	7	441	57230	58525	0	704
morffo1_Anemia_oblongifolia	Anemia_retroflexa	82.11	436	73	2	7	441	56847	58142	0	699
morffo1_Anemia_oblongifolia	Anemia_rutifolia	80.92	435	79	1	7	441	55728	57020	0	686
morffo1_Anemia_oblongifolia	Anemia_delicatula	80.69	435	80	1	7	441	55710	57002	0	682
morffo1_Anemia_oblongifolia	Anemia_irwinii	80.18	444	78	4	4	441	53008	54327	0	679
morffo1_Anemia_oblongifolia	Anemia_wightiana	79.866	447	80	4	1	441	53042	54370	0	678
morffo1_Anemia_oblongifolia	Anemia_marginata	79.043	439	88	1	3	441	55970	57274	0	676
morffo1_Anemia_oblongifolia	Anemia_tomentosa	78.054	442	92	2	1	441	57102	58415	0	672
morffo1_Anemia_oblongifolia	Anemia_mohriana	69.596	421	123	2	23	442	53253	54503	0	566
morffo1_Anemia_oblongifolia	Anemia_mohriana	57.692	52	22	0	276	327	69632	69787	1.5e-09	50.8
morffo1_Anemia_oblongifolia	Anemia_mohriana	76.923	13	3	0	330	342	69789	69827	1.5e-09	26.9
morffo1_Anemia_oblongifolia	Anemia_gardneri	76.573	286	66	1	7	291	52959	53816	0	434
morffo1_Anemia_oblongifolia	Anemia_gardneri	73.077	156	35	2	286	441	53798	54244	0	217
morffo1_Anemia_oblongifolia	Anemia_gardneri	50	26	13	0	415	440	51703	51780	1.2	28.9
morffo1_Anemia_oblongifolia	Anemia_collina	95.217	230	9	1	213	440	57763	57074	0	425
morffo1_Anemia_oblongifolia	Anemia_collina	90.566	212	20	0	1	212	58395	57760	0	380
morffo1_Anemia_oblongifolia	Anemia_simii	49.289	422	206	5	24	441	56213	57466	1.02e-117	376
morffo1_Anemia_oblongifolia	Anemia_mexicana	53.947	152	66	3	114	264	53338	53784	7.33e-72	150
morffo1_Anemia_oblongifolia	Anemia_mexicana	53.571	140	42	3	264	401	53786	54142	7.33e-72	136
morffo1_Anemia_oblongifolia	Anemia_mexicana	47.692	65	30	2	66	126	53183	53377	1.55e-08	54.3
morffo1_Anemia_oblongifolia	Anemia_dregeana	87.903	124	10	2	302	425	53171	53527	1.01e-61	214
morffo1_Anemia_oblongifolia	Anemia_dregeana	41.379	29	17	0	407	435	51059	51145	7.8	26.2
morffo1_Anemia_oblongifolia	Anemia_lanipes	75.472	106	22	1	336	441	115023	114718	3.76e-42	157
morffo1_Anemia_oblongifolia	Anemia_lanipes	47.887	71	36	1	23	92	115230	115018	2.41e-06	47.4
morffo1_Anemia_oblongifolia	Anemia_lanipes	40.541	37	22	0	403	439	51061	51171	0.074	32.7
morffo1_Anemia_oblongifolia	Anemia_adiantifolia	48.148	54	24	1	318	371	52500	52649	3.29e-08	53.1
morffo1_Anemia_oblongifolia	Anemia_adiantifolia	49.315	73	31	3	333	401	52523	52735	3.61e-08	53.1
morffo1_Anemia_oblongifolia	Anemia_colimensis	48.837	43	22	0	399	441	52617	52745	0.002	37.7
morffo1_Anemia_oblongifolia	Anemia_marginalis	80.952	21	4	0	307	327	65632	65694	0.003	37.4
morffo1_Anemia_oblongifolia	Anemia_marginalis	32.432	74	26	2	278	342	65558	65734	2.1	28.1
morffo1_Anemia_oblongifolia	Anemia_salvadorensis	43.333	30	17	0	407	436	51103	51192	2.4	27.7
morffo1_Anemia_oblongifolia	Anemia_multiplex	41.379	29	17	0	407	435	50405	50491	7.8	26.2
morffo1_Anemia_tomentosa	Anemia_tomentosa	100	439	0	0	1	439	57102	58418	0	861
morffo1_Anemia_tomentosa	Anemia_glareosa	88.155	439	52	0	1	439	57212	58528	0	764
morffo1_Anemia_tomentosa	Anemia_retroflexa	87.699	439	54	0	1	439	56829	58145	0	753
morffo1_Anemia_tomentosa	Anemia_wightiana	85.843	445	56	4	1	439	53042	54373	0	730
morffo1_Anemia_tomentosa	Anemia_irwinii	85.553	443	57	4	3	439	53005	54330	0	724
morffo1_Anemia_tomentosa	Anemia_rotundifolia	83.721	430	64	2	15	438	56709	57998	0	693
morffo1_Anemia_tomentosa	Anemia_rotundifolia	47.826	23	12	0	416	438	51144	51212	6.6	26.6
morffo1_Anemia_tomentosa	Anemia_hirsuta	81.222	442	76	2	4	439	57029	58351	0	691
morffo1_Anemia_tomentosa	Anemia_mandiocana	81.279	438	75	2	7	438	57279	58589	0	689
morffo1_Anemia_tomentosa	Anemia_warmingii	81.573	445	71	3	4	438	53334	54665	0	689
morffo1_Anemia_tomentosa	Anemia_hispida	79.819	441	82	2	4	438	56499	57818	0	681
morffo1_Anemia_tomentosa	Anemia_rutifolia	79.909	438	87	1	1	438	55710	57020	0	676
morffo1_Anemia_tomentosa	Anemia_delicatula	79.954	439	87	1	1	439	55692	57005	0	673
morffo1_Anemia_tomentosa	Anemia_oblongifolia	78.36	439	90	2	4	438	56199	57512	0	668
morffo1_Anemia_tomentosa	Anemia_marginata	77.064	436	100	0	3	438	55967	57274	0	667
morffo1_Anemia_tomentosa	Anemia_mohriana	67.548	416	134	1	24	438	53253	54500	1.31e-178	551
morffo1_Anemia_tomentosa	Anemia_mohriana	59.615	52	21	0	277	328	69632	69787	6.87e-11	55.1
morffo1_Anemia_tomentosa	Anemia_mohriana	76.923	13	3	0	331	343	69789	69827	6.87e-11	27.3
morffo1_Anemia_tomentosa	Anemia_gardneri	87.018	285	37	0	3	287	52947	53801	9.51e-158	491
morffo1_Anemia_tomentosa	Anemia_gardneri	79.755	163	30	1	277	439	53768	54247	1.03e-70	240
morffo1_Anemia_tomentosa	Anemia_gardneri	50	22	11	0	416	437	51715	51780	9.2	25.8
morffo1_Anemia_tomentosa	Anemia_simii	49.282	418	208	3	25	438	56213	57466	1.89e-120	384
morffo1_Anemia_tomentosa	Anemia_collina	84.348	230	30	1	214	437	57763	57074	3.76e-120	383
morffo1_Anemia_tomentosa	Anemia_collina	69.915	236	69	2	7	242	58377	57676	2.52e-92	303
morffo1_Anemia_tomentosa	Anemia_mexicana	57.463	134	42	1	265	398	53786	54142	1.51e-82	147
morffo1_Anemia_tomentosa	Anemia_mexicana	45.223	157	70	3	115	264	53338	53781	1.51e-82	132
morffo1_Anemia_tomentosa	Anemia_mexicana	54.902	51	23	0	66	116	53189	53341	1.51e-82	55.5
morffo1_Anemia_tomentosa	Anemia_mexicana	46.667	30	15	1	24	52	53055	53144	1.51e-82	29.3
morffo1_Anemia_tomentosa	Anemia_mexicana	65.625	32	11	0	174	205	53514	53609	1.76e-06	47.8
morffo1_Anemia_tomentosa	Anemia_dregeana	84.167	120	18	1	303	422	53171	53527	1.39e-59	208
morffo1_Anemia_tomentosa	Anemia_lanipes	80.392	102	20	0	337	438	115023	114718	5.41e-46	168
morffo1_Anemia_tomentosa	Anemia_lanipes	46.479	71	37	1	24	93	115230	115018	7.96e-06	45.4
morffo1_Anemia_tomentosa	Anemia_lanipes	35.135	37	24	0	400	436	51061	51171	0.49	30
morffo1_Anemia_tomentosa	Anemia_adiantifolia	52	50	24	0	319	368	52500	52649	3.65e-10	59.7
morffo1_Anemia_tomentosa	Anemia_adiantifolia	38.462	117	47	5	303	398	52397	52735	1.63e-08	54.3
morffo1_Anemia_tomentosa	Anemia_marginalis	80	20	4	0	309	328	65635	65694	8.88e-05	34.3
morffo1_Anemia_tomentosa	Anemia_marginalis	76.923	13	3	0	331	343	65696	65734	8.88e-05	26.9
morffo1_Anemia_tomentosa	Anemia_colimensis	44.186	43	24	0	396	438	52617	52745	0.003	37.4
morffo1_Anemia_hirsuta	Anemia_hirsuta	100	444	0	0	1	444	57020	58351	0	816
morffo1_Anemia_hirsuta	Anemia_hirsuta	70	20	6	0	1	20	56348	56407	0.038	33.5
morffo1_Anemia_hirsuta	Anemia_hispida	95.711	443	19	0	1	443	56490	57818	0	782
morffo1_Anemia_hirsuta	Anemia_hispida	60	20	8	0	1	20	55839	55898	0.71	29.6
morffo1_Anemia_hirsuta	Anemia_oblongifolia	89.842	443	43	1	1	443	56190	57512	0	748
morffo1_Anemia_hirsuta	Anemia_mandiocana	90.519	443	42	0	1	443	57261	58589	0	736
morffo1_Anemia_hirsuta	Anemia_warmingii	89.189	444	44	2	4	443	53334	54665	0	724
morffo1_Anemia_hirsuta	Anemia_rotundifolia	87.385	436	51	2	10	443	56697	57998	0	714
morffo1_Anemia_hirsuta	Anemia_rotundifolia	37.143	35	22	0	409	443	51108	51212	1.9	28.1
morffo1_Anemia_hirsuta	Anemia_glareosa	82.916	439	68	2	7	444	57230	58528	0	685
morffo1_Anemia_hirsuta	Anemia_retroflexa	82.46	439	70	2	7	444	56847	58145	0	682
morffo1_Anemia_hirsuta	Anemia_tomentosa	79.775	445	83	2	1	444	57102	58418	0	666
morffo1_Anemia_hirsuta	Anemia_wightiana	76.821	453	87	4	1	444	53042	54373	0	665
morffo1_Anemia_hirsuta	Anemia_rutifolia	79.233	443	86	1	1	443	55710	57020	0	664
morffo1_Anemia_hirsuta	Anemia_irwinii	76.889	450	86	4	4	444	53008	54330	0	664
morffo1_Anemia_hirsuta	Anemia_delicatula	78.153	444	91	1	1	444	55692	57005	0	654
morffo1_Anemia_hirsuta	Anemia_marginata	77.098	441	95	1	3	443	55970	57274	0	647
morffo1_Anemia_hirsuta	Anemia_gardneri	83.986	281	44	1	7	286	52959	53801	0	456
morffo1_Anemia_hirsuta	Anemia_gardneri	71.069	159	37	2	286	444	53798	54247	0	196
morffo1_Anemia_hirsuta	Anemia_mohriana	66.114	422	136	2	23	443	53253	54500	9.15e-171	529
morffo1_Anemia_hirsuta	Anemia_mohriana	57.692	52	22	0	276	327	69632	69787	8.5e-10	52
morffo1_Anemia_hirsuta	Anemia_mohriana	76.923	13	3	0	330	342	69789	69827	8.5e-10	26.9
morffo1_Anemia_hirsuta	Anemia_collina	96.087	230	9	0	213	442	57763	57074	1.46e-125	399
morffo1_Anemia_hirsuta	Anemia_collina	82.158	241	42	1	1	241	58395	57676	1.78e-112	361
morffo1_Anemia_hirsuta	Anemia_simii	53.652	356	159	1	88	443	56417	57466	1.24e-113	364
morffo1_Anemia_hirsuta	Anemia_mexicana	49.359	156	67	3	114	264	53338	53784	9.84e-64	140
morffo1_Anemia_hirsuta	Anemia_mexicana	52.113	142	43	3	264	403	53786	54142	9.84e-64	119
morffo1_Anemia_hirsuta	Anemia_mexicana	46.97	66	32	1	66	128	53183	53380	1.52e-09	57.8
morffo1_Anemia_hirsuta	Anemia_dregeana	84.127	126	13	2	302	427	53171	53527	4.95e-52	186
morffo1_Anemia_hirsuta	Anemia_lanipes	73.148	108	23	1	336	443	115023	114718	4.65e-36	139
morffo1_Anemia_hirsuta	Anemia_lanipes	49.296	71	35	1	23	92	115230	115018	0.000866	38.9
morffo1_Anemia_hirsuta	Anemia_adiantifolia	76.471	34	8	0	370	403	52634	52735	2.34e-13	51.6
morffo1_Anemia_hirsuta	Anemia_adiantifolia	41.071	56	27	1	318	373	52500	52649	2.34e-13	39.3
morffo1_Anemia_hirsuta	Anemia_colimensis	46.512	43	23	0	401	443	52617	52745	0.001	38.5
morffo1_Anemia_hirsuta	Anemia_marginalis	76.19	21	5	0	307	327	65632	65694	0.009	35.8
morffo1_Anemia_hirsuta	Anemia_marginalis	30.864	81	18	4	278	342	65558	65734	2	28.1
morffo1_Anemia_wightiana	Anemia_wightiana	100	444	0	0	1	444	53042	54373	0	908
morffo1_Anemia_wightiana	Anemia_irwinii	97.738	442	10	0	3	444	53005	54330	0	890
morffo1_Anemia_wightiana	Anemia_glareosa	88.539	445	44	4	1	444	57212	58528	0	802
morffo1_Anemia_wightiana	Anemia_retroflexa	88.539	445	44	4	1	444	56829	58145	0	801
morffo1_Anemia_wightiana	Anemia_tomentosa	85.843	445	56	4	1	444	57102	58418	0	771
morffo1_Anemia_wightiana	Anemia_rotundifolia	83.066	437	68	3	10	443	56697	57998	0	733
morffo1_Anemia_wightiana	Anemia_hirsuta	81.348	445	75	3	4	444	57029	58351	0	730
morffo1_Anemia_wightiana	Anemia_mandiocana	81.633	441	73	3	7	443	57279	58589	0	729
morffo1_Anemia_wightiana	Anemia_hispida	81.306	444	75	3	4	443	56499	57818	0	728
morffo1_Anemia_wightiana	Anemia_warmingii	81.348	445	71	4	7	443	53343	54665	0	717
morffo1_Anemia_wightiana	Anemia_oblongifolia	80.18	444	78	4	4	443	56199	57512	0	717
morffo1_Anemia_wightiana	Anemia_rutifolia	80.587	443	80	3	1	443	55710	57020	0	715
morffo1_Anemia_wightiana	Anemia_delicatula	80.18	444	82	3	1	444	55692	57005	0	711
morffo1_Anemia_wightiana	Anemia_marginata	79.091	440	86	3	4	443	55973	57274	0	707
morffo1_Anemia_wightiana	Anemia_mohriana	66.508	421	136	2	23	443	53253	54500	0	560
morffo1_Anemia_wightiana	Anemia_mohriana	57.692	52	22	0	280	331	69632	69787	1.77e-09	50.4
morffo1_Anemia_wightiana	Anemia_mohriana	76.923	13	3	0	334	346	69789	69827	1.77e-09	27.3
morffo1_Anemia_wightiana	Anemia_gardneri	68.347	357	91	4	3	341	52947	54005	2.83e-151	473
morffo1_Anemia_wightiana	Anemia_gardneri	78.788	165	30	2	280	444	53768	54247	1.99e-75	254
morffo1_Anemia_wightiana	Anemia_collina	86.522	230	27	1	217	442	57763	57074	5.08e-130	412
morffo1_Anemia_wightiana	Anemia_collina	69.421	242	69	3	4	245	58386	57676	1.43e-98	321
morffo1_Anemia_wightiana	Anemia_simii	48.349	424	209	4	24	443	56213	57466	4.46e-123	392
morffo1_Anemia_wightiana	Anemia_mexicana	57.037	135	41	2	269	403	53789	54142	1.41e-78	144
morffo1_Anemia_wightiana	Anemia_mexicana	47.097	155	70	3	118	267	53338	53781	1.41e-78	132
morffo1_Anemia_wightiana	Anemia_mexicana	50	48	24	0	72	119	53198	53341	1.41e-78	53.5
morffo1_Anemia_wightiana	Anemia_mexicana	68.75	32	10	0	177	208	53514	53609	1.2e-06	48.1
morffo1_Anemia_wightiana	Anemia_mexicana	32.258	62	40	1	20	81	53046	53225	0.027	34.3
morffo1_Anemia_wightiana	Anemia_dregeana	84.921	126	16	2	302	427	53159	53527	9.03e-61	211
morffo1_Anemia_wightiana	Anemia_lanipes	78.846	104	20	1	340	443	115023	114718	5.43e-44	162
morffo1_Anemia_wightiana	Anemia_lanipes	40.541	74	41	1	23	96	115230	115018	1.46e-06	48.1
morffo1_Anemia_wightiana	Anemia_lanipes	35.135	37	24	0	405	441	51061	51171	1.5	28.5
morffo1_Anemia_wightiana	Anemia_adiantifolia	50	52	24	1	322	373	52500	52649	1.39e-08	54.7
morffo1_Anemia_wightiana	Anemia_adiantifolia	33.051	118	64	3	301	403	52382	52735	3.12e-07	50.1
morffo1_Anemia_wightiana	Anemia_marginalis	88.889	18	2	0	314	331	65641	65694	8.19e-05	34.3
morffo1_Anemia_wightiana	Anemia_marginalis	76.923	13	3	0	334	346	65696	65734	8.19e-05	27.3
morffo1_Anemia_wightiana	Anemia_colimensis	46.512	43	23	0	401	443	52617	52745	0.000659	39.3
morffo1_Anemia_retroflexa	Anemia_retroflexa	100	439	0	0	1	439	56829	58145	0	853
morffo1_Anemia_retroflexa	Anemia_glareosa	95.9	439	18	0	1	439	57212	58528	0	818
morffo1_Anemia_retroflexa	Anemia_wightiana	88.539	445	44	4	1	439	53042	54373	0	750
morffo1_Anemia_retroflexa	Anemia_irwinii	89.066	439	41	4	7	439	53017	54330	0	745
morffo1_Anemia_retroflexa	Anemia_irwinii	39.474	38	23	0	394	431	27179	27292	4.1	26.9
morffo1_Anemia_retroflexa	Anemia_tomentosa	87.699	439	54	0	1	439	57102	58418	0	745
morffo1_Anemia_retroflexa	Anemia_mandiocana	84.738	439	60	2	6	438	57276	58589	0	711
morffo1_Anemia_retroflexa	Anemia_rotundifolia	85.227	440	58	3	6	438	56679	57998	0	707
morffo1_Anemia_retroflexa	Anemia_hispida	83.79	438	64	2	7	438	56508	57818	0	704
morffo1_Anemia_retroflexa	Anemia_warmingii	84.163	442	60	2	7	438	53340	54665	0	703
morffo1_Anemia_retroflexa	Anemia_hirsuta	83.827	439	64	2	7	439	57038	58351	0	701
morffo1_Anemia_retroflexa	Anemia_oblongifolia	82.11	436	73	2	7	438	56208	57512	0	689
morffo1_Anemia_retroflexa	Anemia_rutifolia	81.735	438	79	1	1	438	55710	57020	0	683
morffo1_Anemia_retroflexa	Anemia_delicatula	82.005	439	78	1	1	439	55692	57005	0	682
morffo1_Anemia_retroflexa	Anemia_marginata	79.54	435	88	1	4	438	55973	57274	0	664
morffo1_Anemia_retroflexa	Anemia_mohriana	67.548	416	134	1	24	438	53253	54500	2.09e-172	533
morffo1_Anemia_retroflexa	Anemia_mohriana	57.692	52	22	0	277	328	69632	69787	6.64e-10	52
morffo1_Anemia_retroflexa	Anemia_mohriana	76.923	13	3	0	331	343	69789	69827	6.64e-10	26.9
morffo1_Anemia_retroflexa	Anemia_gardneri	84.211	285	45	0	3	287	52947	53801	2.73e-159	496
morffo1_Anemia_retroflexa	Anemia_gardneri	82.209	163	26	1	277	439	53768	54247	7.78e-66	226
morffo1_Anemia_retroflexa	Anemia_simii	48.086	418	213	3	25	438	56213	57466	1.39e-114	367
morffo1_Anemia_retroflexa	Anemia_collina	86.9	229	24	1	214	436	57763	57077	9.18e-114	365
morffo1_Anemia_retroflexa	Anemia_collina	74.153	236	59	2	7	242	58377	57676	3.17e-106	343
morffo1_Anemia_retroflexa	Anemia_mexicana	48.387	155	68	3	115	264	53338	53781	9.64e-77	134
morffo1_Anemia_retroflexa	Anemia_mexicana	57.463	134	42	1	265	398	53786	54142	9.64e-77	121
morffo1_Anemia_retroflexa	Anemia_mexicana	52.941	51	24	0	66	116	53189	53341	9.64e-77	57
morffo1_Anemia_retroflexa	Anemia_mexicana	34.884	43	27	1	21	62	53046	53174	9.64e-77	33.1
morffo1_Anemia_retroflexa	Anemia_mexicana	65.625	32	11	0	174	205	53514	53609	1.79e-06	47.8
morffo1_Anemia_retroflexa	Anemia_dregeana	87.5	120	14	1	303	422	53171	53527	8.44e-53	188
morffo1_Anemia_retroflexa	Anemia_lanipes	78.431	102	22	0	337	438	115023	114718	7.6e-35	135
morffo1_Anemia_retroflexa	Anemia_lanipes	42.254	71	40	1	24	93	115230	115018	6.29e-08	52.4
morffo1_Anemia_retroflexa	Anemia_adiantifolia	52	50	24	0	319	368	52500	52649	6.58e-10	58.9
morffo1_Anemia_retroflexa	Anemia_adiantifolia	39.496	119	43	6	303	398	52397	52735	0.33	30.8
morffo1_Anemia_retroflexa	Anemia_marginalis	88.889	18	2	0	311	328	65641	65694	0.000101	33.9
morffo1_Anemia_retroflexa	Anemia_marginalis	76.923	13	3	0	331	343	65696	65734	0.000101	26.9
morffo1_Anemia_retroflexa	Anemia_colimensis	41.86	43	25	0	396	438	52617	52745	0.063	33.1
morffo1_Anemia_rutifolia	Anemia_rutifolia	100	438	0	0	1	438	55710	57023	0	840
morffo1_Anemia_rutifolia	Anemia_delicatula	97.483	437	11	0	1	437	55692	57002	0	818
morffo1_Anemia_rutifolia	Anemia_marginata	87.356	435	55	0	4	438	55973	57277	0	738
morffo1_Anemia_rutifolia	Anemia_retroflexa	81.735	438	79	1	1	437	56829	58142	0	688
morffo1_Anemia_rutifolia	Anemia_glareosa	81.507	438	80	1	1	437	57212	58525	0	686
morffo1_Anemia_rutifolia	Anemia_hirsuta	80.361	443	81	1	1	437	57020	58348	0	684
morffo1_Anemia_rutifolia	Anemia_hispida	79.91	443	83	1	1	437	56490	57818	0	682
morffo1_Anemia_rutifolia	Anemia_oblongifolia	80.92	435	79	1	7	437	56208	57512	0	679
morffo1_Anemia_rutifolia	Anemia_rotundifolia	81.797	434	73	2	10	437	56697	57998	0	677
morffo1_Anemia_rutifolia	Anemia_mandiocana	79.458	443	85	1	1	437	57261	58589	0	674
morffo1_Anemia_rutifolia	Anemia_wightiana	80.587	443	80	3	1	437	53042	54370	0	673
morffo1_Anemia_rutifolia	Anemia_tomentosa	79.909	438	87	1	1	437	57102	58415	0	670
morffo1_Anemia_rutifolia	Anemia_irwinii	81.236	437	76	3	7	437	53017	54327	0	668
morffo1_Anemia_rutifolia	Anemia_warmingii	79.819	441	79	2	7	437	53343	54665	0	668
morffo1_Anemia_rutifolia	Anemia_gardneri	76.552	290	67	1	3	291	52947	53816	0	452
morffo1_Anemia_rutifolia	Anemia_gardneri	81.579	152	25	1	286	437	53798	54244	0	218
morffo1_Anemia_rutifolia	Anemia_mohriana	68.72	422	131	1	17	437	53235	54500	5.62e-180	555
morffo1_Anemia_rutifolia	Anemia_mohriana	57.692	52	22	0	276	327	69632	69787	4.91e-10	52.4
morffo1_Anemia_rutifolia	Anemia_mohriana	76.923	13	3	0	330	342	69789	69827	4.91e-10	26.9
morffo1_Anemia_rutifolia	Anemia_simii	49.761	418	206	3	24	437	56213	57466	7.1e-119	379
morffo1_Anemia_rutifolia	Anemia_collina	85.217	230	28	1	213	436	57763	57074	2.21e-112	360
morffo1_Anemia_rutifolia	Anemia_collina	68.88	241	74	1	1	241	58395	57676	1.02e-99	324
morffo1_Anemia_rutifolia	Anemia_mexicana	46.835	158	68	3	114	264	53338	53784	9.47e-62	138
morffo1_Anemia_rutifolia	Anemia_mexicana	54.412	136	43	2	264	397	53786	54142	9.47e-62	114
morffo1_Anemia_rutifolia	Anemia_mexicana	40.698	86	41	2	43	128	53153	53380	1.08e-19	61.2
morffo1_Anemia_rutifolia	Anemia_mexicana	49.02	51	26	0	154	204	53457	53609	1.08e-19	51.2
morffo1_Anemia_rutifolia	Anemia_mexicana	41.667	36	20	1	23	57	53055	53162	1.5	28.5
morffo1_Anemia_rutifolia	Anemia_dregeana	84.167	120	18	1	302	421	53171	53527	2.27e-49	178
morffo1_Anemia_rutifolia	Anemia_lanipes	78.641	103	22	0	336	438	115023	114715	7.27e-37	141
morffo1_Anemia_rutifolia	Anemia_lanipes	41.86	86	49	1	8	92	115275	115018	2.47e-09	57
morffo1_Anemia_rutifolia	Anemia_lanipes	35.135	37	24	0	399	435	51061	51171	0.79	29.3
morffo1_Anemia_rutifolia	Anemia_adiantifolia	52	50	24	0	318	367	52500	52649	5.7e-10	58.9
morffo1_Anemia_rutifolia	Anemia_adiantifolia	37.815	119	45	6	302	397	52397	52735	0.4	30.4
morffo1_Anemia_rutifolia	Anemia_colimensis	51.163	43	21	0	395	437	52617	52745	6.36e-05	42.7
morffo1_Anemia_rutifolia	Anemia_marginalis	80.952	21	4	0	307	327	65632	65694	0.002	37.4
morffo1_Anemia_rutifolia	Anemia_marginalis	32.394	71	30	2	278	342	65558	65734	1.3	28.9
morffo1_Anemia_mandiocana	Anemia_mandiocana	100	444	0	0	1	444	57261	58592	0	840
morffo1_Anemia_mandiocana	Anemia_mandiocana	38.235	34	21	0	1	34	56832	56933	3.8	27.3
morffo1_Anemia_mandiocana	Anemia_hispida	92.117	444	35	0	1	444	56490	57821	0	762
morffo1_Anemia_mandiocana	Anemia_warmingii	93.919	444	23	2	5	444	53337	54668	0	760
morffo1_Anemia_mandiocana	Anemia_oblongifolia	88.964	444	47	1	1	444	56190	57515	0	747
morffo1_Anemia_mandiocana	Anemia_hirsuta	90.519	443	42	0	1	443	57020	58348	0	741
morffo1_Anemia_mandiocana	Anemia_rotundifolia	87.359	443	50	3	6	444	56679	58001	0	735
morffo1_Anemia_mandiocana	Anemia_rotundifolia	50	24	12	0	420	443	51141	51212	2.7	27.7
morffo1_Anemia_mandiocana	Anemia_glareosa	85.421	439	57	2	6	443	57227	58525	0	701
morffo1_Anemia_mandiocana	Anemia_retroflexa	84.738	439	60	2	6	443	56844	58142	0	700
morffo1_Anemia_mandiocana	Anemia_tomentosa	81.279	438	75	2	7	443	57120	58415	0	671
morffo1_Anemia_mandiocana	Anemia_wightiana	81.633	441	73	3	7	443	53060	54370	0	667
morffo1_Anemia_mandiocana	Anemia_irwinii	81.406	441	74	3	7	443	53017	54327	0	664
morffo1_Anemia_mandiocana	Anemia_rutifolia	79.458	443	85	1	1	443	55710	57020	0	660
morffo1_Anemia_mandiocana	Anemia_delicatula	79.458	443	85	1	1	443	55692	57002	0	657
morffo1_Anemia_mandiocana	Anemia_marginata	78.261	437	89	1	7	443	55982	57274	0	645
morffo1_Anemia_mandiocana	Anemia_marginata	34.884	43	28	0	102	144	52530	52402	4.6	26.9
morffo1_Anemia_mandiocana	Anemia_gardneri	81.979	283	50	1	5	286	52953	53801	0	456
morffo1_Anemia_mandiocana	Anemia_gardneri	74.453	137	26	2	307	443	53861	54244	0	208
morffo1_Anemia_mandiocana	Anemia_gardneri	52.174	23	11	0	420	442	51712	51780	4	26.9
morffo1_Anemia_mandiocana	Anemia_mohriana	68.322	423	127	3	23	444	53253	54503	8.79e-174	537
morffo1_Anemia_mandiocana	Anemia_mohriana	59.615	52	21	0	276	327	69632	69787	1.33e-08	47.8
morffo1_Anemia_mandiocana	Anemia_mohriana	76.923	13	3	0	330	342	69789	69827	1.33e-08	26.9
morffo1_Anemia_mandiocana	Anemia_collina	94.783	230	12	0	213	442	57763	57074	1.06e-130	414
morffo1_Anemia_mandiocana	Anemia_collina	80.913	241	45	1	1	241	58395	57676	8.63e-112	359
morffo1_Anemia_mandiocana	Anemia_simii	54.213	356	157	2	88	443	56417	57466	1.93e-113	364
morffo1_Anemia_mandiocana	Anemia_mexicana	51.923	156	63	3	114	264	53338	53784	3.62e-81	147
morffo1_Anemia_mandiocana	Anemia_mexicana	53.521	142	41	3	264	403	53786	54142	3.62e-81	134
morffo1_Anemia_mandiocana	Anemia_mexicana	52.941	51	24	0	65	115	53189	53341	3.62e-81	57.8
morffo1_Anemia_mandiocana	Anemia_dregeana	88.333	120	8	1	308	427	53186	53527	1.48e-59	208
morffo1_Anemia_mandiocana	Anemia_lanipes	73.148	108	23	1	336	443	115023	114718	2.93e-41	154
morffo1_Anemia_mandiocana	Anemia_lanipes	39.437	71	42	1	23	92	115230	115018	0.005	36.6
morffo1_Anemia_mandiocana	Anemia_lanipes	37.838	37	23	0	405	441	51061	51171	0.2	31.2
morffo1_Anemia_mandiocana	Anemia_adiantifolia	62.745	51	18	1	353	403	52586	52735	3.26e-08	53.1
morffo1_Anemia_mandiocana	Anemia_adiantifolia	46.429	56	24	1	318	373	52500	52649	4.84e-08	52.8
morffo1_Anemia_mandiocana	Anemia_colimensis	48.837	43	22	0	401	443	52617	52745	0.00048	39.7
morffo1_Anemia_mandiocana	Anemia_marginalis	80.952	21	4	0	307	327	65632	65694	0.003	37.4
morffo1_Anemia_mandiocana	Anemia_marginalis	33.784	74	25	2	278	342	65558	65734	3.5	27.3
morffo1_Anemia_simii	Anemia_simii	100	444	0	0	1	444	56135	57466	0	912
morffo1_Anemia_simii	Anemia_mohriana	49.431	439	213	5	12	444	53193	54500	1.92e-129	410
morffo1_Anemia_simii	Anemia_mohriana	42.308	52	30	0	283	334	69632	69787	0.018	34.7
morffo1_Anemia_simii	Anemia_marginata	50	418	205	3	27	444	56033	57274	3.38e-129	409
morffo1_Anemia_simii	Anemia_rutifolia	49.761	418	206	3	27	444	55779	57020	2.46e-127	404
morffo1_Anemia_simii	Anemia_tomentosa	49.282	418	208	3	27	444	57174	58415	1.06e-126	402
morffo1_Anemia_simii	Anemia_delicatula	49.761	418	206	3	27	444	55761	57002	1.14e-126	402
morffo1_Anemia_simii	Anemia_rotundifolia	49.173	423	207	5	27	444	56739	57998	7.37e-126	400
morffo1_Anemia_simii	Anemia_mandiocana	49.292	424	205	5	27	444	57330	58589	1.82e-125	399
morffo1_Anemia_simii	Anemia_warmingii	48.14	430	205	5	27	444	53394	54665	4.68e-125	397
morffo1_Anemia_simii	Anemia_glareosa	48.565	418	211	3	27	444	57284	58525	1.01e-124	396
morffo1_Anemia_simii	Anemia_hirsuta	48.349	424	209	4	27	444	57089	58348	1.55e-124	396
morffo1_Anemia_simii	Anemia_oblongifolia	49.289	422	206	5	27	444	56259	57512	4.38e-124	394
morffo1_Anemia_simii	Anemia_retroflexa	48.086	418	213	3	27	444	56901	58142	1.93e-123	393
morffo1_Anemia_simii	Anemia_hispida	48.349	424	209	4	27	444	56559	57818	3.78e-123	392
morffo1_Anemia_simii	Anemia_irwinii	48.113	424	210	4	27	444	53068	54327	1.03e-122	390
morffo1_Anemia_simii	Anemia_wightiana	48.349	424	209	4	27	444	53111	54370	1.12e-122	390
morffo1_Anemia_simii	Anemia_collina	59.565	230	87	2	220	443	57763	57074	4.49e-107	280
morffo1_Anemia_simii	Anemia_collina	37.306	193	117	3	27	219	58326	57760	4.49e-107	124
morffo1_Anemia_simii	Anemia_gardneri	45.085	295	156	4	10	302	52956	53828	1.16e-72	246
morffo1_Anemia_simii	Anemia_gardneri	46.711	152	78	1	293	444	53798	54244	5.94e-37	142
morffo1_Anemia_simii	Anemia_dregeana	50	124	61	1	305	428	53159	53527	8.91e-30	120
morffo1_Anemia_simii	Anemia_mexicana	43.713	167	84	4	120	281	53329	53814	2e-28	116
morffo1_Anemia_simii	Anemia_mexicana	45.522	134	58	1	271	404	53786	54142	3.88e-25	106
morffo1_Anemia_simii	Anemia_lanipes	48.062	129	64	2	317	444	115098	114718	4.91e-25	106
morffo1_Anemia_simii	Anemia_lanipes	28.105	153	88	8	4	148	115284	114868	0.000775	39.3
morffo1_Anemia_simii	Anemia_adiantifolia	50	50	23	2	326	374	52503	52649	7.24e-08	38.9
morffo1_Anemia_simii	Anemia_adiantifolia	52.941	34	16	0	371	404	52634	52735	7.24e-08	33.1
morffo1_Anemia_simii	Anemia_marginalis	55.556	18	8	0	317	334	65641	65694	3.8	25
morffo1_Anemia_simii	Anemia_marginalis	60	15	6	0	285	299	65558	65602	3.8	19.2
morffo1_Anemia_simii	Anemia_colimensis	37.209	43	27	0	402	444	52617	52745	7.2	26.2
morffo1_Anemia_gardneri	Anemia_tomentosa	85.584	437	60	1	2	435	57108	58418	0	743
morffo1_Anemia_gardneri	Anemia_retroflexa	84.897	437	63	1	2	435	56835	58145	0	738
morffo1_Anemia_gardneri	Anemia_retroflexa	33.333	39	26	0	1	39	56595	56711	9.6	25.8
morffo1_Anemia_gardneri	Anemia_glareosa	83.295	437	70	1	2	435	57218	58528	0	730
morffo1_Anemia_gardneri	Anemia_glareosa	83.333	12	2	0	1	12	56978	57013	5.4	26.6
morffo1_Anemia_gardneri	Anemia_wightiana	81.264	443	73	5	2	435	53048	54373	0	700
morffo1_Anemia_gardneri	Anemia_irwinii	81.321	439	72	5	6	435	53017	54330	0	692
morffo1_Anemia_gardneri	Anemia_irwinii	36.842	38	24	0	390	427	27179	27292	9.6	25.8
morffo1_Anemia_gardneri	Anemia_mandiocana	79.091	440	82	3	4	434	57273	58589	0	687
morffo1_Anemia_gardneri	Anemia_rotundifolia	80.93	430	73	3	14	434	56709	57998	0	686
morffo1_Anemia_gardneri	Anemia_delicatula	79.863	437	84	2	2	435	55698	57005	0	684
morffo1_Anemia_gardneri	Anemia_hirsuta	79.271	439	81	3	6	435	57038	58351	0	684
morffo1_Anemia_gardneri	Anemia_rutifolia	79.358	436	86	2	2	434	55716	57020	0	683
morffo1_Anemia_gardneri	Anemia_warmingii	78.733	442	80	4	6	434	53343	54665	0	672
morffo1_Anemia_gardneri	Anemia_hispida	77.397	438	89	3	6	434	56508	57818	0	670
morffo1_Anemia_gardneri	Anemia_marginata	76.606	436	99	1	2	434	55967	57274	0	662
morffo1_Anemia_gardneri	Anemia_oblongifolia	76.147	436	96	3	6	434	56208	57512	0	659
morffo1_Anemia_gardneri	Anemia_gardneri	97.938	291	6	0	1	291	52944	53816	0	558
morffo1_Anemia_gardneri	Anemia_gardneri	99.333	150	1	0	286	435	53798	54247	0	304
morffo1_Anemia_gardneri	Anemia_mohriana	63.942	416	146	2	23	434	53253	54500	7.06e-172	531
morffo1_Anemia_gardneri	Anemia_mohriana	54.386	57	16	3	276	327	69632	69787	4.62e-05	43.1
morffo1_Anemia_gardneri	Anemia_mohriana	32.692	52	31	1	66	117	114904	115047	5.2	26.6
morffo1_Anemia_gardneri	Anemia_mohriana	27.419	62	40	2	284	342	69648	69827	7.1	26.2
morffo1_Anemia_gardneri	Anemia_collina	79.476	229	38	2	213	432	57763	57077	6.15e-120	382
morffo1_Anemia_gardneri	Anemia_collina	70.763	236	67	2	6	241	58377	57676	1.15e-89	295
morffo1_Anemia_gardneri	Anemia_simii	45.767	437	228	4	5	434	56162	57466	1.14e-115	370
morffo1_Anemia_gardneri	Anemia_dregeana	77.869	122	23	2	300	418	53165	53527	3.26e-54	192
morffo1_Anemia_gardneri	Anemia_lanipes	63.566	129	41	3	310	434	115098	114718	9.41e-41	152
morffo1_Anemia_gardneri	Anemia_lanipes	38.028	71	43	1	23	92	115230	115018	0.016	35
morffo1_Anemia_gardneri	Anemia_lanipes	36.842	38	24	0	396	433	51061	51174	0.79	29.3
morffo1_Anemia_gardneri	Anemia_mexicana	42.246	187	94	4	114	295	53338	53871	1.3e-39	127
morffo1_Anemia_gardneri	Anemia_mexicana	50.98	51	25	0	65	115	53189	53341	1.3e-39	52
morffo1_Anemia_gardneri	Anemia_mexicana	51.493	134	47	2	264	394	53786	54142	5.33e-33	129
morffo1_Anemia_gardneri	Anemia_adiantifolia	48	50	26	0	318	367	52500	52649	4.06e-09	56.2
morffo1_Anemia_gardneri	Anemia_adiantifolia	35	120	54	6	297	394	52382	52735	0.001	38.5
morffo1_Anemia_gardneri	Anemia_marginalis	76.19	21	5	0	307	327	65632	65694	2.39e-05	36.2
morffo1_Anemia_gardneri	Anemia_marginalis	69.231	13	4	0	330	342	65696	65734	2.39e-05	26.9
morffo1_Anemia_gardneri	Anemia_marginalis	31.081	74	49	1	86	157	110339	110560	0.66	29.6
morffo1_Anemia_gardneri	Anemia_colimensis	39.535	43	26	0	392	434	52617	52745	0.059	33.1
morffo1_Anemia_hispida	Anemia_hispida	100	444	0	0	1	444	56490	57821	0	834
morffo1_Anemia_hispida	Anemia_hispida	60	20	8	0	1	20	55839	55898	0.66	29.6
morffo1_Anemia_hispida	Anemia_hirsuta	95.711	443	19	0	1	443	57020	58348	0	799
morffo1_Anemia_hispida	Anemia_hirsuta	70	20	6	0	1	20	56348	56407	0.037	33.9
morffo1_Anemia_hispida	Anemia_oblongifolia	93.468	444	27	1	1	444	56190	57515	0	790
morffo1_Anemia_hispida	Anemia_mandiocana	92.117	444	35	0	1	444	57261	58592	0	772
morffo1_Anemia_hispida	Anemia_warmingii	90.337	445	39	2	4	444	53334	54668	0	756
morffo1_Anemia_hispida	Anemia_rotundifolia	86.27	437	56	2	10	444	56697	58001	0	721
morffo1_Anemia_hispida	Anemia_rotundifolia	37.143	35	22	0	409	443	51108	51212	2.4	27.7
morffo1_Anemia_hispida	Anemia_glareosa	83.105	438	67	2	7	443	57230	58525	0	706
morffo1_Anemia_hispida	Anemia_retroflexa	82.648	438	69	2	7	443	56847	58142	0	702
morffo1_Anemia_hispida	Anemia_rutifolia	79.007	443	87	1	1	443	55710	57020	0	681
morffo1_Anemia_hispida	Anemia_wightiana	80.089	447	81	3	1	443	53042	54370	0	680
morffo1_Anemia_hispida	Anemia_irwinii	80.18	444	80	3	4	443	53008	54327	0	679
morffo1_Anemia_hispida	Anemia_tomentosa	78.912	441	86	2	4	443	57111	58415	0	674
morffo1_Anemia_hispida	Anemia_delicatula	78.33	443	90	1	1	443	55692	57002	0	671
morffo1_Anemia_hispida	Anemia_marginata	76.871	441	96	1	3	443	55970	57274	0	663
morffo1_Anemia_hispida	Anemia_gardneri	80.783	281	53	1	7	286	52959	53801	0	448
morffo1_Anemia_hispida	Anemia_gardneri	71.519	158	36	2	286	443	53798	54244	0	202
morffo1_Anemia_hispida	Anemia_mohriana	67.376	423	131	2	23	444	53253	54503	8.82e-178	549
morffo1_Anemia_hispida	Anemia_mohriana	59.615	52	21	0	276	327	69632	69787	3.5e-10	53.1
morffo1_Anemia_hispida	Anemia_mohriana	76.923	13	3	0	330	342	69789	69827	3.5e-10	26.9
morffo1_Anemia_hispida	Anemia_collina	96.087	230	9	0	213	442	57763	57074	1.6e-127	404
morffo1_Anemia_hispida	Anemia_collina	86.307	241	32	1	1	241	58395	57676	5.47e-124	394
morffo1_Anemia_hispida	Anemia_simii	48.585	424	208	4	24	443	56213	57466	1.48e-114	367
morffo1_Anemia_hispida	Anemia_mexicana	52.564	156	62	3	114	264	53338	53784	1.55e-68	150
morffo1_Anemia_hispida	Anemia_mexicana	52.817	142	42	3	264	403	53786	54142	1.55e-68	126
morffo1_Anemia_hispida	Anemia_mexicana	49.231	65	29	2	66	126	53183	53377	1.58e-09	57.4
morffo1_Anemia_hispida	Anemia_dregeana	84.127	126	13	2	302	427	53171	53527	5.93e-54	192
morffo1_Anemia_hispida	Anemia_lanipes	70.37	108	26	1	336	443	115023	114718	1.72e-37	143
morffo1_Anemia_hispida	Anemia_lanipes	47.887	71	36	1	23	92	115230	115018	3.47e-06	46.6
morffo1_Anemia_hispida	Anemia_adiantifolia	76.471	34	8	0	370	403	52634	52735	2.65e-14	51.2
morffo1_Anemia_hispida	Anemia_adiantifolia	41.071	56	27	1	318	373	52500	52649	2.65e-14	43.1
morffo1_Anemia_hispida	Anemia_colimensis	46.512	43	23	0	401	443	52617	52745	0.001	38.5
morffo1_Anemia_hispida	Anemia_marginalis	80.952	21	4	0	307	327	65632	65694	0.003	37.4
morffo1_Anemia_hispida	Anemia_marginalis	32.432	74	26	2	278	342	65558	65734	2.7	27.7
morffo2_Anemia_lanipes	Anemia_lanipes	97.101	690	20	0	1	690	112298	114367	0	1268
morffo2_Anemia_lanipes	Anemia_mohriana	83.333	270	45	0	115	384	50886	51695	0	479
morffo2_Anemia_lanipes	Anemia_mohriana	67.427	307	100	0	384	690	51698	52618	0	317
morffo2_Anemia_lanipes	Anemia_mohriana	84.762	105	16	0	1	105	113795	114109	8.52e-41	159
morffo2_Anemia_lanipes	Anemia_oblongifolia	62.191	283	97	2	115	387	54225	55073	2.9e-140	373
morffo2_Anemia_lanipes	Anemia_oblongifolia	41.313	259	150	2	384	641	55067	55840	2.9e-140	142
morffo2_Anemia_lanipes	Anemia_oblongifolia	90.411	73	7	0	1	73	117236	117454	4.45e-36	139
morffo2_Anemia_lanipes	Anemia_oblongifolia	68.182	22	7	0	84	105	117490	117555	4.45e-36	28.5
morffo2_Anemia_lanipes	Anemia_delicatula	59.341	273	111	0	115	387	53806	54624	7.05e-134	352
morffo2_Anemia_lanipes	Anemia_delicatula	41.212	165	97	0	476	640	54884	55378	7.05e-134	95.5
morffo2_Anemia_lanipes	Anemia_delicatula	54.167	72	33	0	393	464	54645	54860	7.05e-134	68.9
morffo2_Anemia_lanipes	Anemia_delicatula	89.041	73	8	0	1	73	117181	117399	1.5e-35	136
morffo2_Anemia_lanipes	Anemia_delicatula	68.182	22	7	0	84	105	117435	117500	1.5e-35	30
morffo2_Anemia_lanipes	Anemia_rutifolia	58.608	273	113	0	115	387	53808	54626	7.06e-134	347
morffo2_Anemia_lanipes	Anemia_rutifolia	42.339	248	143	0	393	640	54647	55390	7.06e-134	147
morffo2_Anemia_lanipes	Anemia_rutifolia	89.041	73	8	0	1	73	117288	117506	1.5e-35	136
morffo2_Anemia_lanipes	Anemia_rutifolia	68.182	22	7	0	84	105	117542	117607	1.5e-35	30
morffo2_Anemia_lanipes	Anemia_hirsuta	59.364	283	105	2	115	387	54389	55237	3.82e-132	363
morffo2_Anemia_lanipes	Anemia_hirsuta	41.969	193	112	0	384	576	55231	55809	3.82e-132	125
morffo2_Anemia_lanipes	Anemia_hirsuta	89.041	73	8	0	1	73	118212	118430	5.07e-35	136
morffo2_Anemia_lanipes	Anemia_hirsuta	68.182	22	7	0	84	105	118466	118531	5.07e-35	28.1
morffo2_Anemia_lanipes	Anemia_hispida	65.385	130	45	0	258	387	54327	54716	8.65e-132	192
morffo2_Anemia_lanipes	Anemia_hispida	54.487	156	61	2	115	260	53863	54330	8.65e-132	176
morffo2_Anemia_lanipes	Anemia_hispida	38.76	258	158	0	384	641	54710	55483	8.65e-132	141
morffo2_Anemia_lanipes	Anemia_hispida	89.041	73	8	0	1	73	117567	117785	3.96e-35	136
morffo2_Anemia_lanipes	Anemia_hispida	68.182	22	7	0	84	105	117821	117886	3.96e-35	28.5
morffo2_Anemia_lanipes	Anemia_collina	49.583	480	216	5	115	575	54567	55985	4e-131	426
morffo2_Anemia_lanipes	Anemia_collina	87.671	73	9	0	1	73	144673	144455	1.29e-34	134
morffo2_Anemia_lanipes	Anemia_collina	87.671	73	9	0	1	73	117651	117869	1.29e-34	134
morffo2_Anemia_lanipes	Anemia_collina	68.182	22	7	0	84	105	144419	144354	1.29e-34	28.5
morffo2_Anemia_lanipes	Anemia_collina	68.182	22	7	0	84	105	117905	117970	1.29e-34	28.5
morffo2_Anemia_lanipes	Anemia_retroflexa	57.951	283	109	2	115	387	54321	55169	3.2e-128	344
morffo2_Anemia_lanipes	Anemia_retroflexa	37.209	258	162	0	384	641	55163	55936	3.2e-128	131
morffo2_Anemia_lanipes	Anemia_retroflexa	90.411	73	7	0	1	73	117714	117932	1.03e-36	139
morffo2_Anemia_lanipes	Anemia_retroflexa	68.182	22	7	0	84	105	117968	118033	1.03e-36	30.4
morffo2_Anemia_lanipes	Anemia_glareosa	57.597	283	110	2	115	387	54719	55567	4.93e-128	343
morffo2_Anemia_lanipes	Anemia_glareosa	37.209	258	162	0	384	641	55561	56334	4.93e-128	132
morffo2_Anemia_lanipes	Anemia_glareosa	87.671	73	9	0	1	73	118282	118500	7.23e-35	133
morffo2_Anemia_lanipes	Anemia_glareosa	68.182	22	7	0	84	105	118536	118601	7.23e-35	30.4
morffo2_Anemia_lanipes	Anemia_mandiocana	55.363	289	113	2	115	387	54648	55514	1.61e-127	345
morffo2_Anemia_lanipes	Anemia_mandiocana	40	250	150	0	392	641	55532	56281	1.61e-127	129
morffo2_Anemia_lanipes	Anemia_mandiocana	89.041	73	8	0	1	73	118297	118515	8.96e-35	136
morffo2_Anemia_lanipes	Anemia_mandiocana	68.182	22	7	0	84	105	118551	118616	8.96e-35	27.3
morffo2_Anemia_lanipes	Anemia_elegans	56.537	283	113	1	115	387	112900	112052	1.81e-125	336
morffo2_Anemia_lanipes	Anemia_elegans	39.6	250	151	0	391	640	112037	111288	1.81e-125	130
morffo2_Anemia_lanipes	Anemia_elegans	89.041	73	8	0	1	73	110268	110486	1.1e-35	136
morffo2_Anemia_lanipes	Anemia_elegans	68.182	22	7	0	84	105	110522	110587	1.1e-35	30.4
morffo2_Anemia_lanipes	Anemia_rotundifolia	56.537	283	112	3	115	387	54427	55272	3.06e-123	337
morffo2_Anemia_lanipes	Anemia_rotundifolia	39.933	298	178	1	384	680	55266	56159	3.06e-123	122
morffo2_Anemia_lanipes	Anemia_rotundifolia	87.671	73	9	0	1	73	116690	116908	5.69e-35	135
morffo2_Anemia_lanipes	Anemia_rotundifolia	63.636	22	8	0	84	105	116944	117009	5.69e-35	29.3
morffo2_Anemia_lanipes	Anemia_tomentosa	56.383	282	114	1	115	387	54618	55463	7.34e-119	332
morffo2_Anemia_lanipes	Anemia_tomentosa	35.798	257	165	0	384	640	55457	56227	7.34e-119	113
morffo2_Anemia_lanipes	Anemia_tomentosa	89.041	73	8	0	1	73	117970	118188	1.05e-35	136
morffo2_Anemia_lanipes	Anemia_tomentosa	68.182	22	7	0	84	105	118224	118289	1.05e-35	30.4
morffo2_Anemia_lanipes	Anemia_wightiana	55.024	209	78	2	195	387	51332	51958	2.34e-100	241
morffo2_Anemia_lanipes	Anemia_wightiana	40.072	277	166	0	414	690	52042	52872	2.34e-100	141
morffo2_Anemia_lanipes	Anemia_wightiana	87.671	73	9	0	1	73	115975	116193	6.44e-35	134
morffo2_Anemia_lanipes	Anemia_wightiana	68.182	22	7	0	84	105	116229	116294	6.44e-35	30.4
morffo2_Anemia_lanipes	Anemia_colimensis	37.931	551	304	13	115	640	68439	70052	2.62e-89	304
morffo2_Anemia_lanipes	Anemia_colimensis	89.796	49	5	0	1	49	142616	142470	1.34e-21	98.2
morffo2_Anemia_lanipes	Anemia_colimensis	89.796	49	5	0	1	49	116646	116792	1.34e-21	98.2
morffo2_Anemia_lanipes	Anemia_colimensis	60.811	74	29	0	32	105	142524	142303	8.1e-13	69.3
morffo2_Anemia_lanipes	Anemia_colimensis	60.811	74	29	0	32	105	116738	116959	8.1e-13	69.3
morffo2_Anemia_lanipes	Anemia_marginata	60.744	242	84	1	115	345	53958	54683	1.23e-88	302
morffo2_Anemia_lanipes	Anemia_marginata	89.041	73	8	0	1	73	117551	117769	8.67e-35	136
morffo2_Anemia_lanipes	Anemia_marginata	63.636	22	8	0	84	105	117805	117870	8.67e-35	27.3
morffo2_Anemia_lanipes	Anemia_marginata	39.81	211	125	2	431	640	54713	55342	3.08e-24	106
morffo2_Anemia_lanipes	Anemia_irwinii	53.555	211	80	3	195	387	51287	51919	3.75e-86	218
morffo2_Anemia_lanipes	Anemia_irwinii	46.392	97	52	0	414	510	52003	52293	3.75e-86	83.2
morffo2_Anemia_lanipes	Anemia_irwinii	36.364	165	105	0	526	690	52334	52828	3.75e-86	55.8
morffo2_Anemia_lanipes	Anemia_irwinii	89.041	73	8	0	1	73	115563	115781	9.99e-36	136
morffo2_Anemia_lanipes	Anemia_irwinii	68.182	22	7	0	84	105	115817	115882	9.99e-36	30.4
morffo2_Anemia_lanipes	Anemia_simii	52.19	274	125	3	115	384	54110	54925	2.94e-81	280
morffo2_Anemia_lanipes	Anemia_simii	89.041	73	8	0	1	73	117036	117254	8.9e-36	136
morffo2_Anemia_lanipes	Anemia_simii	68.182	22	7	0	84	105	117290	117355	8.9e-36	30.8
morffo2_Anemia_lanipes	Anemia_warmingii	62.81	121	42	1	270	387	51999	52361	4.14e-60	165
morffo2_Anemia_lanipes	Anemia_warmingii	41.803	122	71	0	384	505	52355	52720	4.14e-60	84
morffo2_Anemia_lanipes	Anemia_warmingii	87.671	73	9	0	1	73	113500	113718	1.61e-34	134
morffo2_Anemia_lanipes	Anemia_warmingii	68.182	22	7	0	84	105	113754	113819	1.61e-34	28.5
morffo2_Anemia_lanipes	Anemia_warmingii	41.593	113	66	0	554	666	52717	53055	0.01	36.6
morffo2_Anemia_lanipes	Anemia_phyllitidis	54.601	163	64	2	115	268	54302	54787	2.17e-49	185
morffo2_Anemia_lanipes	Anemia_phyllitidis	89.041	73	8	0	1	73	140204	139986	4.22e-35	136
morffo2_Anemia_lanipes	Anemia_phyllitidis	89.041	73	8	0	1	73	113201	113419	4.22e-35	136
morffo2_Anemia_lanipes	Anemia_phyllitidis	68.182	22	7	0	84	105	139951	139886	4.22e-35	28.5
morffo2_Anemia_lanipes	Anemia_phyllitidis	68.182	22	7	0	84	105	113454	113519	4.22e-35	28.5
morffo2_Anemia_lanipes	Anemia_marginalis	82.857	105	18	0	1	105	109182	109496	7.14e-39	152
morffo2_Anemia_lanipes	Anemia_salvadorensis	89.041	73	8	0	1	73	110965	111183	7.74e-36	136
morffo2_Anemia_lanipes	Anemia_salvadorensis	68.182	22	7	0	84	105	111219	111284	7.74e-36	31.2
morffo2_Anemia_lanipes	Anemia_labiakii	89.041	73	8	0	1	73	111161	111379	1.13e-35	136
morffo2_Anemia_lanipes	Anemia_labiakii	68.182	22	7	0	84	105	111415	111480	1.13e-35	30.4
morffo2_Anemia_lanipes	Anemia_dregeana	89.041	73	8	0	1	73	112171	112389	3.96e-35	136
morffo2_Anemia_lanipes	Anemia_dregeana	68.182	22	7	0	84	105	112425	112490	3.96e-35	28.5
morffo2_Anemia_lanipes	Anemia_multiplex	89.041	73	8	0	1	73	111847	112065	3.96e-35	136
morffo2_Anemia_lanipes	Anemia_multiplex	68.182	22	7	0	84	105	112101	112166	3.96e-35	28.5
morffo2_Anemia_lanipes	Anemia_adiantifolia	79	100	20	1	1	99	138846	138547	6e-35	140
morffo2_Anemia_lanipes	Anemia_adiantifolia	79	100	20	1	1	99	112629	112928	6e-35	140
morffo2_Anemia_lanipes	Anemia_adiantifolia	35.955	89	56	1	553	640	52215	52481	5e-05	43.9
morffo2_Anemia_lanipes	Anemia_millefolia	87.671	73	9	0	1	73	110879	111097	7.24e-35	133
morffo2_Anemia_lanipes	Anemia_millefolia	68.182	22	7	0	84	105	111133	111198	7.24e-35	30.4
morffo2_Anemia_lanipes	Anemia_millefolia	37.931	29	18	0	358	386	38550	38464	8.5	26.9
morffo2_Anemia_lanipes	Anemia_gardneri	84.932	73	11	0	1	73	114501	114719	1.61e-33	129
morffo2_Anemia_lanipes	Anemia_gardneri	68.182	22	7	0	84	105	114755	114820	1.61e-33	30
morffo2_Anemia_lanipes	Anemia_mexicana	89.796	49	5	0	1	49	114546	114692	1.2e-21	98.2
morffo2_Anemia_lanipes	Anemia_mexicana	59.459	74	30	0	32	105	114638	114859	8.49e-12	66.2
morffo2_Anemia_lanipes	Anemia_mexicana	35.821	67	43	0	556	622	52336	52536	2.3	28.5
morffo2_Anemia_colimensis	Anemia_colimensis	95.992	499	19	1	1	499	68103	69596	0	934
morffo2_Anemia_colimensis	Anemia_colimensis	86.245	269	31	4	471	737	69511	70305	1.42e-140	454
morffo2_Anemia_colimensis	Anemia_rutifolia	60.9	711	258	12	8	714	53496	55580	0	807
morffo2_Anemia_colimensis	Anemia_rutifolia	46.667	60	30	1	52	111	118399	118226	7.43e-11	54.3
morffo2_Anemia_colimensis	Anemia_rutifolia	50	28	14	0	18	45	118503	118420	7.43e-11	28.9
morffo2_Anemia_colimensis	Anemia_retroflexa	60.112	717	264	12	8	714	54009	56123	0	795
morffo2_Anemia_colimensis	Anemia_retroflexa	44.262	61	32	1	51	111	119066	118890	1.05e-10	50.8
morffo2_Anemia_colimensis	Anemia_retroflexa	60.87	23	9	0	7	29	119205	119137	1.05e-10	32
morffo2_Anemia_colimensis	Anemia_rotundifolia	59.249	719	267	13	8	714	54115	56229	0	795
morffo2_Anemia_colimensis	Anemia_rotundifolia	45	60	31	1	52	111	117750	117577	1.96e-10	52
morffo2_Anemia_colimensis	Anemia_rotundifolia	65	20	7	0	18	37	117851	117792	1.96e-10	29.6
morffo2_Anemia_colimensis	Anemia_glareosa	59.331	718	269	12	8	714	54407	56524	0	787
morffo2_Anemia_colimensis	Anemia_glareosa	43.333	60	32	1	52	111	119625	119452	7.97e-10	47.8
morffo2_Anemia_colimensis	Anemia_glareosa	60.87	23	9	0	7	29	119767	119699	7.97e-10	32
morffo2_Anemia_colimensis	Anemia_mohriana	56.79	729	284	13	1	714	50520	52658	0	778
morffo2_Anemia_colimensis	Anemia_mohriana	38.144	97	53	3	26	117	115206	114922	3.61e-06	47.8
morffo2_Anemia_colimensis	Anemia_hirsuta	58.759	725	276	12	8	721	54077	56215	0	777
morffo2_Anemia_colimensis	Anemia_hirsuta	45	60	31	1	52	111	119283	119110	6.01e-10	52.4
morffo2_Anemia_colimensis	Anemia_hirsuta	60	20	8	0	18	37	119383	119324	6.01e-10	27.7
morffo2_Anemia_colimensis	Anemia_oblongifolia	58.759	725	276	12	8	721	53913	56051	0	776
morffo2_Anemia_colimensis	Anemia_oblongifolia	44.928	69	35	2	46	114	118307	118110	3.5e-10	53.1
morffo2_Anemia_colimensis	Anemia_oblongifolia	60	20	8	0	18	37	118392	118333	3.5e-10	27.7
morffo2_Anemia_colimensis	Anemia_elegans	60.458	698	253	12	8	694	113212	111155	0	776
morffo2_Anemia_colimensis	Anemia_elegans	36.364	44	28	0	18	61	28837	28706	1.5	29.3
morffo2_Anemia_colimensis	Anemia_mandiocana	58.091	723	276	12	8	714	54336	56471	0	768
morffo2_Anemia_colimensis	Anemia_mandiocana	40.909	66	37	1	51	116	119361	119170	4.36e-09	49.7
morffo2_Anemia_colimensis	Anemia_mandiocana	60	20	8	0	18	37	119458	119399	4.36e-09	27.7
morffo2_Anemia_colimensis	Anemia_tomentosa	58.24	716	279	11	8	714	54306	56420	0	763
morffo2_Anemia_colimensis	Anemia_tomentosa	43.75	64	34	1	52	115	119318	119133	7.8e-11	51.2
morffo2_Anemia_colimensis	Anemia_tomentosa	56	25	11	0	5	29	119470	119396	7.8e-11	32
morffo2_Anemia_colimensis	Anemia_simii	49.374	719	340	11	4	714	53777	55885	0	642
morffo2_Anemia_colimensis	Anemia_simii	43.75	64	34	1	52	115	118385	118200	8.32e-11	51.2
morffo2_Anemia_colimensis	Anemia_simii	56	25	11	0	5	29	118534	118460	8.32e-11	32
morffo2_Anemia_colimensis	Anemia_wightiana	61.049	534	186	8	196	714	51332	52912	0	613
morffo2_Anemia_colimensis	Anemia_wightiana	46.729	107	52	3	7	111	117465	117154	6.99e-15	76.3
morffo2_Anemia_colimensis	Anemia_hispida	63.697	449	153	6	266	709	54327	55658	0	531
morffo2_Anemia_colimensis	Anemia_hispida	53.532	269	108	6	8	268	53551	54330	0	261
morffo2_Anemia_colimensis	Anemia_hispida	45	60	31	1	52	111	118668	118495	4.57e-10	52.4
morffo2_Anemia_colimensis	Anemia_hispida	60	20	8	0	18	37	118768	118709	4.57e-10	28.1
morffo2_Anemia_colimensis	Anemia_delicatula	59.362	470	179	6	8	477	53494	54867	0	509
morffo2_Anemia_colimensis	Anemia_delicatula	63.374	243	81	5	476	714	54852	55568	0	297
morffo2_Anemia_colimensis	Anemia_delicatula	44.792	96	48	3	18	111	118397	118119	7.18e-13	69.7
morffo2_Anemia_colimensis	Anemia_lanipes	65.123	324	105	5	395	714	113448	114407	0	407
morffo2_Anemia_colimensis	Anemia_lanipes	51.601	281	125	6	113	393	112640	113449	0	262
morffo2_Anemia_colimensis	Anemia_lanipes	59.259	27	11	0	6	32	115690	115610	0.001	40
morffo2_Anemia_colimensis	Anemia_irwinii	60.882	340	116	5	196	521	51287	52297	1.02e-158	375
morffo2_Anemia_colimensis	Anemia_irwinii	57.923	183	71	3	535	714	52329	52868	1.02e-158	202
morffo2_Anemia_colimensis	Anemia_irwinii	43.75	64	34	1	52	115	116915	116730	8.04e-12	50.8
morffo2_Anemia_colimensis	Anemia_irwinii	58.621	29	12	0	7	35	117055	116969	8.04e-12	35.8
morffo2_Anemia_colimensis	Anemia_collina	63.61	349	118	5	366	709	55324	56358	1.05e-130	426
morffo2_Anemia_colimensis	Anemia_collina	52.835	388	165	8	8	385	54255	55394	1.59e-107	358
morffo2_Anemia_colimensis	Anemia_collina	45	60	31	1	52	111	118713	118540	2e-09	52.4
morffo2_Anemia_colimensis	Anemia_collina	45	60	31	1	52	111	143611	143784	2e-09	52.4
morffo2_Anemia_colimensis	Anemia_collina	55	20	9	0	18	37	118813	118754	2e-09	25.8
morffo2_Anemia_colimensis	Anemia_collina	55	20	9	0	18	37	143511	143570	2e-09	25.8
morffo2_Anemia_colimensis	Anemia_marginata	62.857	280	96	5	439	714	54705	55532	4.53e-103	345
morffo2_Anemia_colimensis	Anemia_marginata	55.966	352	143	6	8	353	53646	54683	1.09e-98	332
morffo2_Anemia_colimensis	Anemia_marginata	45	60	31	1	52	111	118662	118489	5.08e-09	48.9
morffo2_Anemia_colimensis	Anemia_marginata	60	20	8	0	18	37	118765	118706	5.08e-09	27.7
morffo2_Anemia_colimensis	Anemia_warmingii	66.957	230	74	2	290	518	52044	52730	6.93e-94	318
morffo2_Anemia_colimensis	Anemia_warmingii	52.288	153	66	3	566	714	52721	53170	8.01e-33	134
morffo2_Anemia_colimensis	Anemia_warmingii	45	60	31	1	52	111	114556	114383	5.97e-10	52.4
morffo2_Anemia_colimensis	Anemia_warmingii	60	20	8	0	18	37	114656	114597	5.97e-10	27.7
morffo2_Anemia_colimensis	Anemia_phyllitidis	51.273	275	119	6	6	274	53984	54781	1.33e-75	265
morffo2_Anemia_colimensis	Anemia_phyllitidis	46.512	43	23	0	52	94	114254	114126	6.33e-08	45.4
morffo2_Anemia_colimensis	Anemia_phyllitidis	46.512	43	23	0	52	94	139151	139279	6.33e-08	45.4
morffo2_Anemia_colimensis	Anemia_phyllitidis	60	20	8	0	18	37	114354	114295	6.33e-08	27.7
morffo2_Anemia_colimensis	Anemia_phyllitidis	60	20	8	0	18	37	139051	139110	6.33e-08	27.7
morffo2_Anemia_colimensis	Anemia_mexicana	65.476	84	25	2	566	648	52334	52576	9.24e-38	111
morffo2_Anemia_colimensis	Anemia_mexicana	41.791	67	36	2	650	714	52578	52775	9.24e-38	49.7
morffo2_Anemia_colimensis	Anemia_mexicana	71.429	21	6	0	544	564	52270	52332	9.24e-38	33.1
morffo2_Anemia_colimensis	Anemia_adiantifolia	65.789	114	34	3	548	659	52168	52500	1.43e-35	142
morffo2_Anemia_colimensis	Anemia_gardneri	42.268	97	54	1	18	114	115958	115674	1.49e-12	68.6
morffo2_Anemia_colimensis	Anemia_labiakii	45	60	31	1	52	111	112505	112332	7.21e-11	51.2
morffo2_Anemia_colimensis	Anemia_labiakii	60.87	23	9	0	7	29	112647	112579	7.21e-11	32
morffo2_Anemia_colimensis	Anemia_millefolia	45	60	31	1	52	111	112222	112049	4.16e-10	50.8
morffo2_Anemia_colimensis	Anemia_millefolia	59.091	22	9	0	7	28	112364	112299	4.16e-10	29.6
morffo2_Anemia_colimensis	Anemia_dregeana	45	60	31	1	52	111	113227	113054	5.97e-10	52.4
morffo2_Anemia_colimensis	Anemia_dregeana	60	20	8	0	18	37	113327	113268	5.97e-10	27.7
morffo2_Anemia_colimensis	Anemia_multiplex	45	60	31	1	52	111	112899	112726	7.67e-10	53.1
morffo2_Anemia_colimensis	Anemia_multiplex	61.111	18	7	0	18	35	112999	112946	7.67e-10	26.6
morffo2_Anemia_colimensis	Anemia_salvadorensis	45	60	31	1	52	111	112021	111848	8.59e-10	52
morffo2_Anemia_colimensis	Anemia_salvadorensis	60	20	8	0	18	37	112122	112063	8.59e-10	27.3
morffo2_Anemia_colimensis	Anemia_marginalis	42	50	24	2	70	117	110449	110309	1.97e-05	34.7
morffo2_Anemia_colimensis	Anemia_marginalis	51.613	31	14	1	6	35	110618	110526	1.97e-05	29.6
morffo2_Anemia_collina	Anemia_oblongifolia	92.287	739	56	1	1	739	53883	56096	0	1330
morffo2_Anemia_collina	Anemia_oblongifolia	36.364	99	59	2	29	125	118367	118077	1.99e-07	52
morffo2_Anemia_collina	Anemia_oblongifolia	60	20	8	0	21	40	118392	118333	3.2	28.1
morffo2_Anemia_collina	Anemia_hirsuta	92.287	739	56	1	1	739	54047	56260	0	1328
morffo2_Anemia_collina	Anemia_hirsuta	36.364	99	59	2	29	125	119358	119068	5.05e-07	50.4
morffo2_Anemia_collina	Anemia_hirsuta	60	20	8	0	21	40	119383	119324	3.2	28.1
morffo2_Anemia_collina	Anemia_mandiocana	86.595	746	93	2	1	740	54306	56540	0	1251
morffo2_Anemia_collina	Anemia_mandiocana	34.444	90	57	1	29	118	119433	119170	1.26e-05	45.8
morffo2_Anemia_collina	Anemia_mandiocana	60	20	8	0	21	40	119458	119399	2.7	28.5
morffo2_Anemia_collina	Anemia_retroflexa	85.425	741	105	3	1	740	53979	56195	0	1230
morffo2_Anemia_collina	Anemia_retroflexa	40	100	50	4	32	125	119135	118848	3.17e-08	46.6
morffo2_Anemia_collina	Anemia_retroflexa	63.158	19	7	0	14	32	119193	119137	3.17e-08	27.7
morffo2_Anemia_collina	Anemia_glareosa	85.29	741	107	2	1	740	54377	56596	0	1226
morffo2_Anemia_collina	Anemia_glareosa	37.755	98	55	3	32	125	119697	119410	6.07e-08	45.4
morffo2_Anemia_collina	Anemia_glareosa	63.158	19	7	0	14	32	119755	119699	6.07e-08	27.7
morffo2_Anemia_collina	Anemia_rotundifolia	81.511	741	132	4	1	740	54085	56295	0	1177
morffo2_Anemia_collina	Anemia_rotundifolia	38.71	93	53	2	35	125	117807	117535	2.62e-08	48.1
morffo2_Anemia_collina	Anemia_rotundifolia	55	20	9	0	21	40	117851	117792	2.62e-08	26.6
morffo2_Anemia_collina	Anemia_tomentosa	81.757	740	132	3	1	740	54276	56486	0	1172
morffo2_Anemia_collina	Anemia_tomentosa	42.466	73	38	2	55	125	119315	119103	3.05e-08	46.6
morffo2_Anemia_collina	Anemia_tomentosa	63.158	19	7	0	14	32	119452	119396	3.05e-08	27.7
morffo2_Anemia_collina	Anemia_elegans	82.739	701	120	1	1	701	113242	111143	0	1162
morffo2_Anemia_collina	Anemia_rutifolia	78.919	740	142	4	1	740	53466	55643	0	1139
morffo2_Anemia_collina	Anemia_rutifolia	43.836	73	37	2	55	125	118396	118184	4.81e-09	47.4
morffo2_Anemia_collina	Anemia_rutifolia	50	28	14	0	21	48	118503	118420	4.81e-09	29.6
morffo2_Anemia_collina	Anemia_mohriana	62.083	720	250	5	2	710	50514	52637	0	898
morffo2_Anemia_collina	Anemia_mohriana	36.449	107	50	3	29	124	115206	114907	1.01e-08	56.2
morffo2_Anemia_collina	Anemia_mohriana	48.936	47	18	2	96	140	114998	114870	0.029	35
morffo2_Anemia_collina	Anemia_wightiana	82.459	553	88	4	195	740	51332	52984	0	878
morffo2_Anemia_collina	Anemia_wightiana	43.137	102	54	2	14	113	117453	117154	5.44e-13	70.1
morffo2_Anemia_collina	Anemia_hispida	95.975	472	18	1	268	739	54327	55739	0	859
morffo2_Anemia_collina	Anemia_hispida	90.37	270	26	0	1	270	53521	54330	0	505
morffo2_Anemia_collina	Anemia_hispida	36.364	99	59	2	29	125	118743	118453	4.3e-07	50.8
morffo2_Anemia_collina	Anemia_hispida	60	20	8	0	21	40	118768	118709	2.4	28.9
morffo2_Anemia_collina	Anemia_delicatula	78.079	479	94	2	1	479	53464	54867	0	754
morffo2_Anemia_collina	Anemia_delicatula	80.608	263	49	2	478	740	54852	55634	0	392
morffo2_Anemia_collina	Anemia_delicatula	42.857	98	52	2	21	116	118397	118110	2.62e-11	64.7
morffo2_Anemia_collina	Anemia_collina	100	367	0	0	1	367	54225	55325	0	731
morffo2_Anemia_collina	Anemia_collina	89.195	435	36	4	311	740	55156	56442	0	711
morffo2_Anemia_collina	Anemia_collina	36.364	99	59	2	29	125	118788	118498	2.76e-06	48.1
morffo2_Anemia_collina	Anemia_collina	36.364	99	59	2	29	125	143536	143826	2.76e-06	48.1
morffo2_Anemia_collina	Anemia_collina	55	20	9	0	21	40	118813	118754	9	26.9
morffo2_Anemia_collina	Anemia_collina	55	20	9	0	21	40	143511	143570	9	26.9
morffo2_Anemia_collina	Anemia_simii	52.273	704	320	7	11	710	53789	55864	0	694
morffo2_Anemia_collina	Anemia_simii	42.466	73	38	2	55	125	118382	118170	3.12e-08	46.6
morffo2_Anemia_collina	Anemia_simii	63.158	19	7	0	14	32	118516	118460	3.12e-08	27.7
morffo2_Anemia_collina	Anemia_simii	37.838	37	22	1	144	179	57838	57948	9.3	26.6
morffo2_Anemia_collina	Anemia_marginata	75.956	366	87	1	1	365	53616	54713	0	572
morffo2_Anemia_collina	Anemia_marginata	81	300	54	2	441	740	54705	55595	2.2e-140	454
morffo2_Anemia_collina	Anemia_marginata	42.466	73	38	2	55	125	118659	118447	5.61e-08	44.3
morffo2_Anemia_collina	Anemia_marginata	56.522	23	10	0	21	43	118765	118697	5.61e-08	28.9
morffo2_Anemia_collina	Anemia_irwinii	81.009	337	57	2	195	524	51287	52297	0	549
morffo2_Anemia_collina	Anemia_irwinii	81.281	203	36	2	539	740	52335	52940	0	296
morffo2_Anemia_collina	Anemia_irwinii	42.466	73	38	2	55	125	116912	116700	5.88e-10	46.2
morffo2_Anemia_collina	Anemia_irwinii	57.692	26	11	0	14	39	117043	116966	5.88e-10	33.9
morffo2_Anemia_collina	Anemia_irwinii	32.787	61	40	1	483	542	52165	52347	0.84	30
morffo2_Anemia_collina	Anemia_colimensis	55.912	499	206	8	11	502	68124	69599	8.69e-163	519
morffo2_Anemia_collina	Anemia_colimensis	56.14	228	91	5	485	710	69553	70215	1.23e-62	226
morffo2_Anemia_collina	Anemia_phyllitidis	82.014	278	48	1	1	278	53960	54787	3.52e-145	468
morffo2_Anemia_collina	Anemia_phyllitidis	32.5	80	52	1	29	108	114329	114096	0.001	39.7
morffo2_Anemia_collina	Anemia_phyllitidis	32.5	80	52	1	29	108	139076	139309	0.001	39.7
morffo2_Anemia_collina	Anemia_phyllitidis	60	20	8	0	21	40	114354	114295	3.2	28.1
morffo2_Anemia_collina	Anemia_phyllitidis	60	20	8	0	21	40	139051	139110	3.2	28.1
morffo2_Anemia_collina	Anemia_lanipes	71.077	325	89	2	386	710	113427	114386	1.26e-142	460
morffo2_Anemia_collina	Anemia_lanipes	58.803	284	106	3	115	398	112640	113458	3.69e-100	337
morffo2_Anemia_collina	Anemia_lanipes	64.286	28	10	0	9	36	115690	115607	0.008	37
morffo2_Anemia_collina	Anemia_warmingii	93.443	244	12	2	280	520	51999	52727	3.01e-138	447
morffo2_Anemia_collina	Anemia_warmingii	90.173	173	17	0	567	739	52718	53236	3.27e-79	275
morffo2_Anemia_collina	Anemia_warmingii	36.364	99	59	2	29	125	114631	114341	4.3e-07	50.8
morffo2_Anemia_collina	Anemia_warmingii	60	20	8	0	21	40	114656	114597	3.2	28.1
morffo2_Anemia_collina	Anemia_mexicana	67.901	81	26	0	568	648	52334	52576	2.25e-41	102
morffo2_Anemia_collina	Anemia_mexicana	51.613	62	28	2	649	710	52575	52754	2.25e-41	66.2
morffo2_Anemia_collina	Anemia_mexicana	82.609	23	4	0	545	567	52267	52335	2.25e-41	38.5
morffo2_Anemia_collina	Anemia_mexicana	37.931	29	18	0	470	498	9302	9216	4.3	27.7
morffo2_Anemia_collina	Anemia_adiantifolia	65.766	111	37	1	550	659	52168	52500	8.76e-31	127
morffo2_Anemia_collina	Anemia_adiantifolia	37.931	29	18	0	470	498	9356	9270	4.3	27.7
morffo2_Anemia_collina	Anemia_gardneri	43.299	97	52	2	21	116	115958	115674	8.2e-12	66.2
morffo2_Anemia_collina	Anemia_gardneri	66.667	60	18	2	682	740	52737	52913	1.46e-06	48.9
morffo2_Anemia_collina	Anemia_labiakii	38.776	98	54	3	32	125	112577	112290	7.99e-09	48.5
morffo2_Anemia_collina	Anemia_labiakii	63.158	19	7	0	14	32	112635	112579	7.99e-09	27.7
morffo2_Anemia_collina	Anemia_salvadorensis	38.71	93	53	2	35	125	112078	111806	8.46e-09	48.1
morffo2_Anemia_collina	Anemia_salvadorensis	60	20	8	0	21	40	112122	112063	8.46e-09	28.1
morffo2_Anemia_collina	Anemia_multiplex	43.056	72	37	2	55	124	112896	112687	1.47e-08	48.9
morffo2_Anemia_collina	Anemia_multiplex	61.111	18	7	0	21	38	112999	112946	1.47e-08	26.2
morffo2_Anemia_collina	Anemia_millefolia	38.776	98	54	3	32	125	112294	112007	4.35e-08	48.1
morffo2_Anemia_collina	Anemia_millefolia	61.111	18	7	0	14	31	112352	112299	4.35e-08	25.8
morffo2_Anemia_collina	Anemia_dregeana	36.364	99	59	2	29	125	113302	113012	4.19e-07	50.8
morffo2_Anemia_collina	Anemia_dregeana	60	20	8	0	21	40	113327	113268	3.2	28.1
morffo2_Anemia_collina	Anemia_marginalis	35.849	53	33	1	72	124	110449	110294	0.003	38.1
morffo2_Anemia_collina	Anemia_marginalis	40.426	47	22	2	96	140	110385	110257	2.5	28.5
morffo2_Anemia_delicatula	Anemia_rutifolia	97.249	727	16	2	1	724	53466	55643	0	1442
morffo2_Anemia_delicatula	Anemia_rutifolia	44.615	65	34	1	49	113	118414	118226	9.23e-10	50.1
morffo2_Anemia_delicatula	Anemia_rutifolia	55	20	9	0	21	40	118503	118444	9.23e-10	29.3
morffo2_Anemia_delicatula	Anemia_retroflexa	83.356	739	108	3	1	724	53979	56195	0	1256
morffo2_Anemia_delicatula	Anemia_retroflexa	40.698	86	43	3	32	113	119135	118890	1.98e-09	48.9
morffo2_Anemia_delicatula	Anemia_retroflexa	63.158	19	7	0	14	32	119193	119137	1.98e-09	29.3
morffo2_Anemia_delicatula	Anemia_glareosa	83.108	740	109	4	1	724	54377	56596	0	1243
morffo2_Anemia_delicatula	Anemia_glareosa	38.095	84	48	2	32	113	119697	119452	4.77e-09	47.8
morffo2_Anemia_delicatula	Anemia_glareosa	63.158	19	7	0	14	32	119755	119699	4.77e-09	29.3
morffo2_Anemia_delicatula	Anemia_rotundifolia	81.411	737	124	4	1	724	54085	56295	0	1225
morffo2_Anemia_delicatula	Anemia_rotundifolia	39.241	79	46	1	35	113	117807	117577	1.58e-09	51.2
morffo2_Anemia_delicatula	Anemia_rotundifolia	47.619	21	11	0	20	40	117854	117792	1.58e-09	27.3
morffo2_Anemia_delicatula	Anemia_tomentosa	82.768	737	114	3	1	724	54276	56486	0	1224
morffo2_Anemia_delicatula	Anemia_tomentosa	39.744	78	45	1	40	117	119360	119133	3.96e-09	48.1
morffo2_Anemia_delicatula	Anemia_tomentosa	63.158	19	7	0	14	32	119452	119396	3.96e-09	29.3
morffo2_Anemia_delicatula	Anemia_elegans	83.429	700	102	3	1	686	113242	111143	0	1177
morffo2_Anemia_delicatula	Anemia_oblongifolia	78.049	738	147	4	1	723	53883	56096	0	1166
morffo2_Anemia_delicatula	Anemia_oblongifolia	38.824	85	49	2	30	113	118367	118119	2.71e-08	54.7
morffo2_Anemia_delicatula	Anemia_oblongifolia	55	20	9	0	21	40	118392	118333	1.5	29.3
morffo2_Anemia_delicatula	Anemia_mandiocana	77.987	745	143	4	1	724	54306	56540	0	1163
morffo2_Anemia_delicatula	Anemia_mandiocana	36.667	90	54	2	30	118	119433	119170	1.14e-06	49.3
morffo2_Anemia_delicatula	Anemia_mandiocana	55	20	9	0	21	40	119458	119399	1.6	29.3
morffo2_Anemia_delicatula	Anemia_hirsuta	76.965	738	155	4	1	723	54047	56260	0	1151
morffo2_Anemia_delicatula	Anemia_hirsuta	38.824	85	49	2	30	113	119358	119110	5.03e-08	53.9
morffo2_Anemia_delicatula	Anemia_hirsuta	55	20	9	0	21	40	119383	119324	1.5	29.3
morffo2_Anemia_delicatula	Anemia_wightiana	86.57	551	53	3	195	724	51332	52984	0	979
morffo2_Anemia_delicatula	Anemia_wightiana	44.118	102	53	2	14	113	117453	117154	2.76e-15	77.4
morffo2_Anemia_delicatula	Anemia_delicatula	99.151	471	4	0	1	471	53464	54876	0	956
morffo2_Anemia_delicatula	Anemia_delicatula	98.473	262	4	0	463	724	54849	55634	2.26e-168	534
morffo2_Anemia_delicatula	Anemia_delicatula	43.158	95	50	2	21	113	118397	118119	6.65e-13	69.7
morffo2_Anemia_delicatula	Anemia_mohriana	62.691	721	255	2	2	708	50514	52676	0	946
morffo2_Anemia_delicatula	Anemia_mohriana	32.653	98	60	2	29	121	115206	114916	9.78e-06	46.2
morffo2_Anemia_delicatula	Anemia_mohriana	48.98	49	19	2	94	140	115004	114870	0.01	36.6
morffo2_Anemia_delicatula	Anemia_hispida	83.864	471	71	3	258	723	54327	55739	0	780
morffo2_Anemia_delicatula	Anemia_hispida	69.63	270	72	1	1	260	53521	54330	0	386
morffo2_Anemia_delicatula	Anemia_hispida	38.824	85	49	2	30	113	118743	118495	5.03e-08	53.9
morffo2_Anemia_delicatula	Anemia_hispida	55	20	9	0	21	40	118768	118709	1.5	29.3
morffo2_Anemia_delicatula	Anemia_simii	52.327	709	325	6	9	707	53783	55900	0	716
morffo2_Anemia_delicatula	Anemia_simii	36.047	86	53	1	32	117	118451	118200	1.99e-09	48.9
morffo2_Anemia_delicatula	Anemia_simii	63.158	19	7	0	14	32	118516	118460	1.99e-09	29.3
morffo2_Anemia_delicatula	Anemia_marginata	82.24	366	54	1	1	355	53616	54713	0	602
morffo2_Anemia_delicatula	Anemia_marginata	86.242	298	37	2	430	724	54705	55595	2.44e-168	534
morffo2_Anemia_delicatula	Anemia_marginata	38.372	86	49	2	30	113	118740	118489	7.11e-07	50.1
morffo2_Anemia_delicatula	Anemia_marginata	55	20	9	0	21	40	118765	118706	1.4	29.3
morffo2_Anemia_delicatula	Anemia_collina	82.353	374	61	3	356	724	55321	56442	0	592
morffo2_Anemia_delicatula	Anemia_collina	74.599	374	85	1	1	364	54225	55346	0	582
morffo2_Anemia_delicatula	Anemia_collina	34.444	90	57	1	24	113	118803	118540	8.79e-07	49.7
morffo2_Anemia_delicatula	Anemia_collina	34.444	90	57	1	24	113	143521	143784	8.79e-07	49.7
morffo2_Anemia_delicatula	Anemia_collina	50	20	10	0	21	40	118813	118754	4.5	27.7
morffo2_Anemia_delicatula	Anemia_collina	50	20	10	0	21	40	143511	143570	4.5	27.7
morffo2_Anemia_delicatula	Anemia_irwinii	86.35	337	25	3	195	510	51287	52297	0	580
morffo2_Anemia_delicatula	Anemia_irwinii	83.333	204	32	1	523	724	52329	52940	0	353
morffo2_Anemia_delicatula	Anemia_irwinii	38.75	80	47	1	38	117	116963	116730	3.54e-06	47.8
morffo2_Anemia_delicatula	Anemia_irwinii	43.59	39	19	1	14	49	117043	116927	0.011	36.2
morffo2_Anemia_delicatula	Anemia_irwinii	31.746	63	42	1	466	527	52156	52344	0.89	30
morffo2_Anemia_delicatula	Anemia_lanipes	73.62	326	83	1	386	708	113448	114425	0	493
morffo2_Anemia_delicatula	Anemia_lanipes	59.341	273	111	0	115	387	112640	113458	0	350
morffo2_Anemia_delicatula	Anemia_lanipes	53.571	28	13	0	9	36	115690	115607	0.079	33.5
morffo2_Anemia_delicatula	Anemia_colimensis	56.911	492	198	7	11	488	68124	69599	2.32e-166	528
morffo2_Anemia_delicatula	Anemia_colimensis	57.692	234	91	5	471	702	69553	70236	2.23e-70	248
morffo2_Anemia_delicatula	Anemia_warmingii	86.066	244	28	2	270	507	51999	52730	1.27e-134	437
morffo2_Anemia_delicatula	Anemia_warmingii	77.457	173	37	2	553	723	52718	53236	1.06e-71	252
morffo2_Anemia_delicatula	Anemia_warmingii	38.824	85	49	2	30	113	114631	114383	5.03e-08	53.9
morffo2_Anemia_delicatula	Anemia_warmingii	55	20	9	0	21	40	114656	114597	1.5	29.3
morffo2_Anemia_delicatula	Anemia_phyllitidis	74.275	276	63	1	1	268	53960	54787	1.84e-129	422
morffo2_Anemia_delicatula	Anemia_phyllitidis	35	80	49	2	30	108	114329	114096	9.03e-05	43.1
morffo2_Anemia_delicatula	Anemia_phyllitidis	35	80	49	2	30	108	139076	139309	9.03e-05	43.1
morffo2_Anemia_delicatula	Anemia_phyllitidis	55	20	9	0	21	40	114354	114295	1.5	29.3
morffo2_Anemia_delicatula	Anemia_phyllitidis	55	20	9	0	21	40	139051	139110	1.5	29.3
morffo2_Anemia_delicatula	Anemia_mexicana	75.61	82	20	0	553	634	52331	52576	6.06e-55	126
morffo2_Anemia_delicatula	Anemia_mexicana	52.273	88	37	2	636	723	52578	52826	6.06e-55	89.4
morffo2_Anemia_delicatula	Anemia_mexicana	78.261	23	5	0	531	553	52267	52335	6.06e-55	36.6
morffo2_Anemia_delicatula	Anemia_adiantifolia	72.973	111	29	1	536	645	52168	52500	2.75e-39	154
morffo2_Anemia_delicatula	Anemia_gardneri	67.797	59	17	1	668	724	52737	52913	3.38e-16	80.5
morffo2_Anemia_delicatula	Anemia_gardneri	43.299	97	52	2	21	116	115958	115674	6.77e-13	69.7
morffo2_Anemia_delicatula	Anemia_salvadorensis	39.241	79	46	1	35	113	112078	111848	4.2e-10	51.2
morffo2_Anemia_delicatula	Anemia_salvadorensis	55	20	9	0	21	40	112122	112063	4.2e-10	29.6
morffo2_Anemia_delicatula	Anemia_labiakii	39.286	84	47	2	32	113	112577	112332	4.97e-10	51.2
morffo2_Anemia_delicatula	Anemia_labiakii	63.158	19	7	0	14	32	112635	112579	4.97e-10	29.3
morffo2_Anemia_delicatula	Anemia_millefolia	39.286	84	47	2	32	113	112294	112049	2.07e-09	50.8
morffo2_Anemia_delicatula	Anemia_millefolia	61.111	18	7	0	14	31	112352	112299	2.07e-09	27.3
morffo2_Anemia_delicatula	Anemia_dregeana	38.824	85	49	2	30	113	113302	113054	5.03e-08	53.9
morffo2_Anemia_delicatula	Anemia_dregeana	55	20	9	0	21	40	113327	113268	1.5	29.3
morffo2_Anemia_delicatula	Anemia_multiplex	37.5	88	52	2	30	116	112974	112717	9.01e-07	49.7
morffo2_Anemia_delicatula	Anemia_multiplex	52.632	19	9	0	21	39	112999	112943	7.2	26.9
morffo2_Anemia_delicatula	Anemia_marginalis	33.333	48	31	1	72	119	110449	110309	0.006	29.6
morffo2_Anemia_delicatula	Anemia_marginalis	39.474	38	22	1	2	38	110639	110526	0.006	25.8
morffo2_Anemia_delicatula	Anemia_marginalis	42.857	49	22	2	94	140	110391	110257	0.26	32
morffo2_Anemia_elegans	Anemia_elegans	96.515	746	15	2	1	741	113242	111023	0	1437
morffo2_Anemia_elegans	Anemia_elegans	59.259	27	11	0	699	725	65169	65089	0.075	33.5
morffo2_Anemia_elegans	Anemia_tomentosa	93	700	48	1	1	700	54276	56372	0	1294
morffo2_Anemia_elegans	Anemia_tomentosa	66.667	42	14	0	686	727	118895	118770	1.45e-10	53.9
morffo2_Anemia_elegans	Anemia_tomentosa	100	13	0	0	729	741	118768	118730	1.45e-10	28.5
morffo2_Anemia_elegans	Anemia_tomentosa	37.805	82	47	2	44	123	119348	119109	4.04e-08	45.8
morffo2_Anemia_elegans	Anemia_tomentosa	57.895	19	8	0	14	32	119452	119396	4.04e-08	28.1
morffo2_Anemia_elegans	Anemia_tomentosa	57.692	26	11	0	700	725	72779	72702	0.26	32
morffo2_Anemia_elegans	Anemia_retroflexa	89.714	700	71	1	1	700	53979	56075	0	1276
morffo2_Anemia_elegans	Anemia_retroflexa	100	23	0	0	705	727	118577	118509	1.67e-09	50.4
morffo2_Anemia_elegans	Anemia_retroflexa	100	13	0	0	729	741	118507	118469	1.67e-09	28.5
morffo2_Anemia_elegans	Anemia_retroflexa	37.755	98	51	4	32	123	119135	118854	4.63e-08	45.4
morffo2_Anemia_elegans	Anemia_retroflexa	57.895	19	8	0	14	32	119193	119137	4.63e-08	28.1
morffo2_Anemia_elegans	Anemia_retroflexa	53.846	26	12	0	700	725	72525	72448	0.33	31.6
morffo2_Anemia_elegans	Anemia_glareosa	89.286	700	75	0	1	700	54377	56476	0	1271
morffo2_Anemia_elegans	Anemia_glareosa	66.667	42	14	0	686	727	119202	119077	1.45e-10	53.9
morffo2_Anemia_elegans	Anemia_glareosa	100	13	0	0	729	741	119075	119037	1.45e-10	28.5
morffo2_Anemia_elegans	Anemia_glareosa	36.458	96	55	3	32	123	119697	119416	1.65e-08	47
morffo2_Anemia_elegans	Anemia_glareosa	57.895	19	8	0	14	32	119755	119699	1.65e-08	28.1
morffo2_Anemia_elegans	Anemia_glareosa	66.667	18	6	0	708	725	73093	73040	1.6	29.3
morffo2_Anemia_elegans	Anemia_rutifolia	83.714	700	103	2	1	700	53466	55532	0	1194
morffo2_Anemia_elegans	Anemia_rutifolia	100	22	0	0	705	726	118151	118086	1.07e-08	47.4
morffo2_Anemia_elegans	Anemia_rutifolia	100	13	0	0	729	741	118081	118043	1.07e-08	28.5
morffo2_Anemia_elegans	Anemia_rutifolia	39.024	82	46	2	44	123	118429	118190	2.16e-08	47.4
morffo2_Anemia_elegans	Anemia_rutifolia	50	20	10	0	21	40	118503	118444	2.16e-08	27.3
morffo2_Anemia_elegans	Anemia_rutifolia	54.167	24	11	0	702	725	57400	57471	0.023	35.4
morffo2_Anemia_elegans	Anemia_rutifolia	53.846	26	12	0	700	725	72645	72568	0.99	30
morffo2_Anemia_elegans	Anemia_mandiocana	83.003	706	114	2	1	700	54306	56423	0	1184
morffo2_Anemia_elegans	Anemia_mandiocana	34.375	96	60	2	30	124	119433	119152	2.99e-06	48.1
morffo2_Anemia_elegans	Anemia_mandiocana	61.538	26	10	0	700	725	73301	73224	0.11	33.1
morffo2_Anemia_elegans	Anemia_mandiocana	50	20	10	0	21	40	119458	119399	6.5	27.3
morffo2_Anemia_elegans	Anemia_mandiocana	37.931	29	18	0	469	497	8762	8676	9.2	26.9
morffo2_Anemia_elegans	Anemia_oblongifolia	82.143	700	125	0	1	700	53883	55982	0	1182
morffo2_Anemia_elegans	Anemia_oblongifolia	31.915	94	62	1	20	113	118394	118119	1.57e-07	52.4
morffo2_Anemia_elegans	Anemia_oblongifolia	77.778	18	4	0	708	725	72339	72286	0.19	32.3
morffo2_Anemia_elegans	Anemia_oblongifolia	55	20	9	0	706	725	51492	51551	3	28.5
morffo2_Anemia_elegans	Anemia_oblongifolia	50	20	10	0	21	40	118392	118333	6	27.3
morffo2_Anemia_elegans	Anemia_hirsuta	81.429	700	130	0	1	700	54047	56146	0	1173
morffo2_Anemia_elegans	Anemia_hirsuta	36.471	85	51	2	30	113	119358	119110	2.97e-07	51.2
morffo2_Anemia_elegans	Anemia_hirsuta	77.778	18	4	0	708	725	73231	73178	0.33	31.6
morffo2_Anemia_elegans	Anemia_hirsuta	55	20	9	0	706	725	51163	51222	3	28.5
morffo2_Anemia_elegans	Anemia_hirsuta	50	20	10	0	21	40	119383	119324	5.9	27.3
morffo2_Anemia_elegans	Anemia_rotundifolia	81.455	701	127	2	1	700	54085	56181	0	1167
morffo2_Anemia_elegans	Anemia_rotundifolia	36.709	79	48	1	35	113	117807	117577	4.86e-08	47.8
morffo2_Anemia_elegans	Anemia_rotundifolia	45	20	11	0	21	40	117851	117792	4.86e-08	25.8
morffo2_Anemia_elegans	Anemia_rotundifolia	61.538	26	10	0	700	725	71778	71701	0.11	33.1
morffo2_Anemia_elegans	Anemia_rotundifolia	50	20	10	0	706	725	51512	51571	8.6	26.9
morffo2_Anemia_elegans	Anemia_wightiana	88.086	512	54	3	195	700	51332	52864	0	917
morffo2_Anemia_elegans	Anemia_wightiana	40.196	102	57	2	14	113	117453	117154	2.54e-13	71.2
morffo2_Anemia_elegans	Anemia_wightiana	63.636	44	15	1	685	727	116905	116774	8.4e-10	51.2
morffo2_Anemia_elegans	Anemia_wightiana	100	13	0	0	729	741	116772	116734	8.4e-10	28.1
morffo2_Anemia_elegans	Anemia_wightiana	55.556	27	12	0	699	725	70883	70803	0.56	30.8
morffo2_Anemia_elegans	Anemia_mohriana	60.516	737	257	5	2	715	50514	52691	0	902
morffo2_Anemia_elegans	Anemia_mohriana	36.735	98	52	3	29	119	115206	114922	3.08e-08	54.7
morffo2_Anemia_elegans	Anemia_mohriana	82.609	23	4	0	705	727	114652	114584	2.09e-06	42
morffo2_Anemia_elegans	Anemia_mohriana	84.615	13	2	0	729	741	114582	114544	2.09e-06	25.8
morffo2_Anemia_elegans	Anemia_delicatula	82.218	478	75	1	1	478	53464	54867	0	809
morffo2_Anemia_elegans	Anemia_delicatula	87.054	224	28	1	477	700	54852	55520	0	387
morffo2_Anemia_elegans	Anemia_delicatula	39.796	98	55	2	21	116	118397	118110	1.59e-11	65.5
morffo2_Anemia_elegans	Anemia_delicatula	100	22	0	0	705	726	118044	117979	1.07e-08	47.4
morffo2_Anemia_elegans	Anemia_delicatula	100	13	0	0	729	741	117974	117936	1.07e-08	28.5
morffo2_Anemia_elegans	Anemia_delicatula	56.522	23	10	0	703	725	57403	57471	0.008	37
morffo2_Anemia_elegans	Anemia_delicatula	53.846	26	12	0	700	725	72650	72573	0.99	30
morffo2_Anemia_elegans	Anemia_hispida	87.76	433	53	0	268	700	54327	55625	0	780
morffo2_Anemia_elegans	Anemia_hispida	76.667	270	63	0	1	270	53521	54330	0	425
morffo2_Anemia_elegans	Anemia_hispida	36.471	85	51	2	30	113	118743	118495	2.97e-07	51.2
morffo2_Anemia_elegans	Anemia_hispida	77.778	18	4	0	708	725	72637	72584	0.19	32.3
morffo2_Anemia_elegans	Anemia_hispida	55	20	9	0	706	725	50589	50648	3	28.5
morffo2_Anemia_elegans	Anemia_hispida	50	20	10	0	21	40	118768	118709	5.4	27.7
morffo2_Anemia_elegans	Anemia_simii	51.289	698	321	6	9	700	53783	55837	0	692
morffo2_Anemia_elegans	Anemia_simii	100	23	0	0	705	727	117904	117836	2.32e-09	50.8
morffo2_Anemia_elegans	Anemia_simii	92.308	13	1	0	729	741	117834	117796	2.32e-09	26.9
morffo2_Anemia_elegans	Anemia_simii	37.805	82	47	2	44	123	118415	118176	3.92e-08	45.8
morffo2_Anemia_elegans	Anemia_simii	57.895	19	8	0	14	32	118516	118460	3.92e-08	28.1
morffo2_Anemia_elegans	Anemia_simii	77.778	18	4	0	708	725	71871	71818	0.17	32.3
morffo2_Anemia_elegans	Anemia_collina	78.877	374	79	0	1	374	54225	55346	0	611
morffo2_Anemia_elegans	Anemia_collina	86.228	334	46	0	367	700	55324	56325	0	586
morffo2_Anemia_elegans	Anemia_collina	31.915	94	62	1	20	113	118815	118540	1.05e-06	49.7
morffo2_Anemia_elegans	Anemia_collina	31.915	94	62	1	20	113	143509	143784	1.05e-06	49.7
morffo2_Anemia_elegans	Anemia_collina	77.778	18	4	0	708	725	72620	72567	0.19	32.3
morffo2_Anemia_elegans	Anemia_collina	37.931	29	18	0	469	497	8692	8606	7.8	26.9
morffo2_Anemia_elegans	Anemia_collina	50	20	10	0	706	725	51457	51516	8.6	26.9
morffo2_Anemia_elegans	Anemia_irwinii	85.46	337	41	3	195	523	51287	52297	0	587
morffo2_Anemia_elegans	Anemia_irwinii	89.697	165	16	1	536	700	52329	52820	0	287
morffo2_Anemia_elegans	Anemia_irwinii	63.636	44	15	1	685	727	116493	116362	6.92e-10	51.6
morffo2_Anemia_elegans	Anemia_irwinii	100	13	0	0	729	741	116360	116322	6.92e-10	28.1
morffo2_Anemia_elegans	Anemia_irwinii	40	75	41	2	51	123	116924	116706	1.94e-09	45.1
morffo2_Anemia_elegans	Anemia_irwinii	52	25	12	0	14	38	117043	116969	1.94e-09	33.1
morffo2_Anemia_elegans	Anemia_irwinii	57.692	26	11	0	700	725	70757	70680	0.64	30.4
morffo2_Anemia_elegans	Anemia_irwinii	33.333	60	39	1	482	540	52165	52344	1.1	29.6
morffo2_Anemia_elegans	Anemia_marginata	77.596	366	81	1	1	365	53616	54713	0	571
morffo2_Anemia_elegans	Anemia_marginata	83.908	261	41	1	440	700	54705	55484	1.45e-137	446
morffo2_Anemia_elegans	Anemia_marginata	100	22	0	0	705	726	118414	118349	1.07e-08	47.4
morffo2_Anemia_elegans	Anemia_marginata	100	13	0	0	729	741	118344	118306	1.07e-08	28.5
morffo2_Anemia_elegans	Anemia_marginata	35.714	98	57	3	30	123	118740	118453	4.03e-05	44.3
morffo2_Anemia_elegans	Anemia_marginata	60.87	23	9	0	703	725	57677	57745	0.018	35.8
morffo2_Anemia_elegans	Anemia_marginata	57.692	26	11	0	700	725	72968	72891	0.39	31.2
morffo2_Anemia_elegans	Anemia_marginata	47.826	23	12	0	21	43	118765	118697	2.9	28.5
morffo2_Anemia_elegans	Anemia_marginata	37.931	29	18	0	469	497	9080	8994	9.9	26.6
morffo2_Anemia_elegans	Anemia_lanipes	75.828	302	72	1	396	697	113448	114350	0	464
morffo2_Anemia_elegans	Anemia_lanipes	56.537	283	113	1	115	397	112640	113458	0	334
morffo2_Anemia_elegans	Anemia_lanipes	60.714	28	11	0	9	36	115690	115607	0.003	38.5
morffo2_Anemia_elegans	Anemia_lanipes	52.381	21	10	0	705	725	51462	51524	1.2	29.6
morffo2_Anemia_elegans	Anemia_lanipes	37.931	29	18	0	469	497	8779	8693	8.6	26.9
morffo2_Anemia_elegans	Anemia_colimensis	57.229	498	200	7	11	501	68124	69599	4.87e-172	545
morffo2_Anemia_elegans	Anemia_colimensis	55.895	229	90	6	472	696	69511	70176	1.42e-63	229
morffo2_Anemia_elegans	Anemia_warmingii	87.243	243	28	1	280	519	51999	52727	1.1e-139	452
morffo2_Anemia_elegans	Anemia_warmingii	83.704	135	22	0	566	700	52718	53122	5.83e-59	214
morffo2_Anemia_elegans	Anemia_warmingii	36.471	85	51	2	30	113	114631	114383	2.97e-07	51.2
morffo2_Anemia_elegans	Anemia_warmingii	61.538	26	10	0	700	725	68875	68798	0.11	33.1
morffo2_Anemia_elegans	Anemia_warmingii	50	20	10	0	21	40	114656	114597	6	27.3
morffo2_Anemia_elegans	Anemia_warmingii	50	20	10	0	706	725	51392	51451	8.6	26.9
morffo2_Anemia_elegans	Anemia_phyllitidis	77.698	278	60	2	1	278	53960	54787	1.67e-133	434
morffo2_Anemia_elegans	Anemia_phyllitidis	32.5	80	51	2	30	108	114329	114096	0.000558	40.4
morffo2_Anemia_elegans	Anemia_phyllitidis	32.5	80	51	2	30	108	139076	139309	0.000558	40.4
morffo2_Anemia_elegans	Anemia_phyllitidis	61.538	26	10	0	700	725	68294	68217	0.11	33.1
morffo2_Anemia_elegans	Anemia_phyllitidis	50	20	10	0	21	40	114354	114295	6	27.3
morffo2_Anemia_elegans	Anemia_phyllitidis	50	20	10	0	21	40	139051	139110	6	27.3
morffo2_Anemia_elegans	Anemia_phyllitidis	50	20	10	0	706	725	51379	51438	8.6	26.9
morffo2_Anemia_elegans	Anemia_mexicana	71.605	81	23	0	567	647	52334	52576	3.93e-42	110
morffo2_Anemia_elegans	Anemia_mexicana	52.83	53	24	1	648	700	52575	52730	3.93e-42	61.2
morffo2_Anemia_elegans	Anemia_mexicana	78.261	23	5	0	544	566	52267	52335	3.93e-42	37
morffo2_Anemia_elegans	Anemia_mexicana	37.931	29	18	0	469	497	9302	9216	7.1	26.9
morffo2_Anemia_elegans	Anemia_adiantifolia	69.369	111	33	1	549	658	52168	52500	1.87e-34	139
morffo2_Anemia_elegans	Anemia_adiantifolia	37.931	29	18	0	469	497	9356	9270	7.1	26.9
morffo2_Anemia_elegans	Anemia_gardneri	40.206	97	55	2	21	116	115958	115674	1.43e-11	65.5
morffo2_Anemia_elegans	Anemia_gardneri	85.714	28	4	0	700	727	115390	115307	9.95e-10	51.2
morffo2_Anemia_elegans	Anemia_gardneri	100	13	0	0	729	741	115305	115267	9.95e-10	28.5
morffo2_Anemia_elegans	Anemia_gardneri	56.757	37	11	3	681	715	52737	52838	0.2	32.3
morffo2_Anemia_elegans	Anemia_gardneri	55.556	27	12	0	699	725	69473	69393	0.22	32
morffo2_Anemia_elegans	Anemia_gardneri	47.619	21	11	0	705	725	52089	52151	0.86	30
morffo2_Anemia_elegans	Anemia_millefolia	66.667	42	14	0	686	727	111799	111674	3.25e-10	53.9
morffo2_Anemia_elegans	Anemia_millefolia	92.308	13	1	0	729	741	111672	111634	3.25e-10	26.9
morffo2_Anemia_elegans	Anemia_millefolia	36.782	87	51	2	32	116	112294	112040	8.13e-08	47
morffo2_Anemia_elegans	Anemia_millefolia	55.556	18	8	0	14	31	112352	112299	8.13e-08	25.8
morffo2_Anemia_elegans	Anemia_millefolia	53.846	26	12	0	700	725	66056	65979	1.2	29.6
morffo2_Anemia_elegans	Anemia_labiakii	100	23	0	0	705	727	112024	111956	1.04e-09	50.8
morffo2_Anemia_elegans	Anemia_labiakii	100	13	0	0	729	741	111954	111916	1.04e-09	28.5
morffo2_Anemia_elegans	Anemia_labiakii	36.458	96	55	3	32	123	112577	112296	1.53e-08	47.4
morffo2_Anemia_elegans	Anemia_labiakii	57.895	19	8	0	14	32	112635	112579	1.53e-08	28.1
morffo2_Anemia_elegans	Anemia_labiakii	53.846	26	12	0	700	725	66064	65987	1.1	29.6
morffo2_Anemia_elegans	Anemia_salvadorensis	36.709	79	48	1	35	113	112078	111848	1.58e-08	47.8
morffo2_Anemia_elegans	Anemia_salvadorensis	50	20	10	0	21	40	112122	112063	1.58e-08	27.3
morffo2_Anemia_elegans	Anemia_salvadorensis	82.353	17	3	0	709	725	66087	66037	0.25	32
morffo2_Anemia_elegans	Anemia_salvadorensis	50	20	10	0	706	725	51510	51569	8.6	26.9
morffo2_Anemia_elegans	Anemia_marginalis	75	28	7	0	700	727	110054	109971	1.19e-07	45.4
morffo2_Anemia_elegans	Anemia_marginalis	92.308	13	1	0	729	741	109969	109931	1.19e-07	26.6
morffo2_Anemia_elegans	Anemia_marginalis	43.75	48	22	2	74	119	110443	110309	6.12e-06	37.4
morffo2_Anemia_elegans	Anemia_marginalis	51.613	31	14	1	9	38	110618	110526	6.12e-06	28.9
morffo2_Anemia_elegans	Anemia_dregeana	36.471	85	51	2	30	113	113302	113054	2.97e-07	51.2
morffo2_Anemia_elegans	Anemia_dregeana	61.538	26	10	0	700	725	67334	67257	0.11	33.1
morffo2_Anemia_elegans	Anemia_dregeana	50	20	10	0	21	40	113327	113268	6	27.3
morffo2_Anemia_elegans	Anemia_dregeana	50	20	10	0	706	725	51470	51529	7.7	26.9
morffo2_Anemia_elegans	Anemia_multiplex	34.783	92	49	3	30	116	112974	112717	3.06e-06	48.1
morffo2_Anemia_elegans	Anemia_multiplex	72.222	18	5	0	708	725	66869	66816	0.79	30.4
morffo2_Anemia_gardneri	Anemia_gardneri	66.99	309	75	9	200	497	52035	52913	2.67e-168	356
morffo2_Anemia_gardneri	Anemia_gardneri	81.176	170	31	1	15	184	51484	51990	2.67e-168	242
morffo2_Anemia_gardneri	Anemia_gardneri	100	14	0	0	2	15	51447	51488	2.67e-168	32.3
morffo2_Anemia_gardneri	Anemia_gardneri	34.615	78	45	2	212	283	54914	55147	4.69e-06	46.6
morffo2_Anemia_gardneri	Anemia_gardneri	33.333	78	46	2	212	283	69473	69240	1.82e-05	44.7
morffo2_Anemia_gardneri	Anemia_gardneri	44.444	27	15	0	212	238	115393	115313	0.16	32
morffo2_Anemia_gardneri	Anemia_mandiocana	53.671	395	152	15	2	384	50917	52044	1.44e-80	271
morffo2_Anemia_gardneri	Anemia_mandiocana	67.213	61	18	2	438	497	56361	56540	1.13e-16	80.9
morffo2_Anemia_gardneri	Anemia_mandiocana	33.333	81	46	2	212	284	73304	73062	5.06e-05	43.1
morffo2_Anemia_gardneri	Anemia_mandiocana	70.833	24	2	1	388	406	52058	52129	0.8	29.6
morffo2_Anemia_gardneri	Anemia_mandiocana	56.522	23	10	0	92	114	58521	58589	2.1	28.1
morffo2_Anemia_gardneri	Anemia_hispida	51.685	178	64	6	2	171	49954	50445	9.75e-72	122
morffo2_Anemia_gardneri	Anemia_hispida	49.405	168	62	6	253	406	50696	51172	9.75e-72	97.1
morffo2_Anemia_gardneri	Anemia_hispida	76.364	55	13	0	200	254	50532	50696	9.75e-72	88.6
morffo2_Anemia_gardneri	Anemia_hispida	77.273	44	9	1	263	306	50725	50853	6.47e-12	65.5
morffo2_Anemia_gardneri	Anemia_hispida	66.667	60	18	2	438	496	55563	55739	4.63e-10	59.7
morffo2_Anemia_gardneri	Anemia_hispida	28.75	160	93	6	216	359	58729	59193	4.15e-07	50.1
morffo2_Anemia_gardneri	Anemia_hispida	83.333	18	3	0	367	384	51049	51102	0.039	33.9
morffo2_Anemia_gardneri	Anemia_rotundifolia	51.381	181	60	7	2	171	50877	51368	3.29e-60	128
morffo2_Anemia_gardneri	Anemia_rotundifolia	39.904	208	90	8	200	389	51455	52027	3.29e-60	103
morffo2_Anemia_gardneri	Anemia_rotundifolia	72	25	7	0	382	406	52005	52079	3.29e-60	38.1
morffo2_Anemia_gardneri	Anemia_rotundifolia	54.783	115	40	6	253	361	51619	51945	8.25e-20	90.9
morffo2_Anemia_gardneri	Anemia_rotundifolia	59.016	61	22	2	438	497	56119	56295	1.28e-12	67.8
morffo2_Anemia_gardneri	Anemia_rotundifolia	72.727	44	11	1	263	306	51648	51776	1.9e-10	60.8
morffo2_Anemia_gardneri	Anemia_rotundifolia	37.037	54	28	2	91	138	57927	58088	2.3	28.1
morffo2_Anemia_gardneri	Anemia_warmingii	41.568	421	165	13	2	384	50759	51892	5.45e-60	211
morffo2_Anemia_gardneri	Anemia_warmingii	89.474	19	2	0	388	406	51906	51962	5.45e-60	36.6
morffo2_Anemia_gardneri	Anemia_warmingii	65	60	19	2	438	496	53060	53236	1.07e-15	77.8
morffo2_Anemia_gardneri	Anemia_warmingii	29.268	82	52	2	216	291	55278	55523	0.00035	40.4
morffo2_Anemia_gardneri	Anemia_warmingii	56.522	23	10	0	92	114	54597	54665	2.1	28.1
morffo2_Anemia_gardneri	Anemia_dregeana	41.355	428	159	13	2	384	50828	51970	7.45e-59	207
morffo2_Anemia_gardneri	Anemia_dregeana	84.211	19	3	0	388	406	51984	52040	0.023	34.7
morffo2_Anemia_gardneri	Anemia_hirsuta	40	280	106	8	134	384	50923	51663	9.75e-59	122
morffo2_Anemia_gardneri	Anemia_hirsuta	58.696	138	41	4	2	131	50528	50917	9.75e-59	121
morffo2_Anemia_gardneri	Anemia_hirsuta	54.867	113	41	5	253	360	51270	51593	1.63e-22	89.7
morffo2_Anemia_gardneri	Anemia_hirsuta	43.636	55	31	0	352	406	51569	51733	1.63e-22	32.3
morffo2_Anemia_gardneri	Anemia_hirsuta	61.667	60	21	2	438	496	56084	56260	6.45e-14	72
morffo2_Anemia_gardneri	Anemia_hirsuta	81.818	44	7	1	263	306	51299	51427	1.87e-12	67.4
morffo2_Anemia_gardneri	Anemia_hirsuta	28.302	159	93	6	216	358	59316	59777	2.86e-05	43.9
morffo2_Anemia_gardneri	Anemia_phyllitidis	42.891	422	157	16	2	384	50749	51879	7.67e-55	194
morffo2_Anemia_gardneri	Anemia_phyllitidis	89.474	19	2	0	388	406	51893	51949	7.67e-55	35.8
morffo2_Anemia_gardneri	Anemia_collina	58.385	161	51	4	2	154	50823	51281	4.14e-52	146
morffo2_Anemia_gardneri	Anemia_collina	36.546	249	115	9	159	384	51275	51961	4.14e-52	74.7
morffo2_Anemia_gardneri	Anemia_collina	51.412	177	68	7	253	419	51564	52070	1.78e-41	99
morffo2_Anemia_gardneri	Anemia_collina	76.364	55	13	0	200	254	51400	51564	1.78e-41	87
morffo2_Anemia_gardneri	Anemia_collina	65.574	61	19	2	438	497	56263	56442	2.02e-10	60.8
morffo2_Anemia_gardneri	Anemia_collina	27.673	159	102	5	212	358	58669	59142	1.26e-05	45.1
morffo2_Anemia_gardneri	Anemia_collina	54.545	22	10	0	92	113	57139	57074	4	27.3
morffo2_Anemia_gardneri	Anemia_multiplex	61.392	158	52	4	2	154	50174	50635	6.58e-50	150
morffo2_Anemia_gardneri	Anemia_multiplex	42.236	161	68	5	159	306	50629	51075	6.58e-50	63.9
morffo2_Anemia_gardneri	Anemia_multiplex	41.379	203	84	8	200	384	50754	51311	5.79e-27	101
morffo2_Anemia_gardneri	Anemia_multiplex	89.474	19	2	0	388	406	51325	51381	5.79e-27	35.8
morffo2_Anemia_gardneri	Anemia_multiplex	53.571	112	40	5	253	358	50918	51235	5.35e-18	85.1
morffo2_Anemia_gardneri	Anemia_delicatula	83.186	113	13	2	2	108	51386	51724	1.72e-49	180
morffo2_Anemia_gardneri	Anemia_delicatula	66.667	60	18	1	438	497	55461	55634	4.92e-19	88.2
morffo2_Anemia_gardneri	Anemia_delicatula	23.494	166	104	4	212	360	57391	57870	2.53e-08	53.9
morffo2_Anemia_gardneri	Anemia_delicatula	32.787	122	71	4	212	325	72653	72297	2.19e-05	44.3
morffo2_Anemia_gardneri	Anemia_delicatula	47.826	23	12	0	216	238	118050	117982	0.18	31.6
morffo2_Anemia_gardneri	Anemia_delicatula	60.87	23	9	0	92	114	56934	57002	1.4	28.9
morffo2_Anemia_gardneri	Anemia_salvadorensis	46.417	321	136	9	2	306	50872	51774	2.11e-45	168
morffo2_Anemia_gardneri	Anemia_salvadorensis	50.543	184	58	8	253	419	51617	52120	9.51e-23	99.8
morffo2_Anemia_gardneri	Anemia_irwinii	57.065	184	54	7	14	180	50776	51303	7.53e-45	164
morffo2_Anemia_gardneri	Anemia_irwinii	100	14	0	0	2	15	50742	50783	7.53e-45	32.3
morffo2_Anemia_gardneri	Anemia_irwinii	71.667	60	17	0	438	497	52761	52940	7.68e-22	97.1
morffo2_Anemia_gardneri	Anemia_irwinii	28.75	160	103	5	212	360	54775	55254	2.17e-07	50.8
morffo2_Anemia_gardneri	Anemia_irwinii	29.134	127	81	3	212	329	70760	70380	1.42e-05	45.1
morffo2_Anemia_gardneri	Anemia_irwinii	44.444	27	15	0	212	238	116448	116368	0.19	31.6
morffo2_Anemia_gardneri	Anemia_glareosa	67.133	143	43	3	15	153	51363	51791	8.65e-43	160
morffo2_Anemia_gardneri	Anemia_glareosa	73.77	61	15	1	438	497	56414	56596	1.11e-20	93.6
morffo2_Anemia_gardneri	Anemia_glareosa	32.051	78	47	2	212	283	73120	72887	0.002	38.5
morffo2_Anemia_gardneri	Anemia_glareosa	31.2	125	56	4	2	111	51326	51655	0.005	36.6
morffo2_Anemia_gardneri	Anemia_glareosa	44.444	27	15	0	212	238	119163	119083	0.12	32.3
morffo2_Anemia_gardneri	Anemia_glareosa	52.174	23	11	0	92	114	58457	58525	6	26.6
morffo2_Anemia_gardneri	Anemia_tomentosa	86.747	83	10	1	15	96	51287	51535	2.54e-42	143
morffo2_Anemia_gardneri	Anemia_tomentosa	83.333	24	4	0	134	157	51648	51719	2.54e-42	45.1
morffo2_Anemia_gardneri	Anemia_tomentosa	70.492	61	15	2	438	497	56310	56486	4.24e-19	88.6
morffo2_Anemia_gardneri	Anemia_tomentosa	35.616	146	63	5	2	131	51250	51642	1.13e-05	45.4
morffo2_Anemia_gardneri	Anemia_tomentosa	44.444	27	15	0	212	238	118856	118776	0.12	32.3
morffo2_Anemia_gardneri	Anemia_tomentosa	52.174	23	11	0	92	114	58347	58415	5.1	26.9
morffo2_Anemia_gardneri	Anemia_marginata	81.188	101	12	2	15	108	51567	51869	3.39e-42	155
morffo2_Anemia_gardneri	Anemia_marginata	100	14	0	0	2	15	51530	51571	3.39e-42	32.3
morffo2_Anemia_gardneri	Anemia_marginata	53.333	60	25	1	438	497	55425	55595	2.83e-12	66.6
morffo2_Anemia_gardneri	Anemia_marginata	27.329	161	104	5	212	360	57665	58144	6.83e-08	52.8
morffo2_Anemia_gardneri	Anemia_marginata	30.579	121	73	4	212	324	72971	72618	0.000378	40.4
morffo2_Anemia_gardneri	Anemia_marginata	47.826	23	12	0	216	238	118420	118352	0.18	31.6
morffo2_Anemia_gardneri	Anemia_marginata	56.522	23	10	0	92	114	57206	57274	2.7	27.7
morffo2_Anemia_gardneri	Anemia_lanipes	38.767	227	84	4	2	184	50716	51363	6.55e-39	101
morffo2_Anemia_gardneri	Anemia_lanipes	67.857	56	17	1	200	254	51408	51575	6.55e-39	75.5
morffo2_Anemia_gardneri	Anemia_lanipes	39.796	98	50	5	243	333	51539	51826	3e-06	37.4
morffo2_Anemia_gardneri	Anemia_lanipes	44.231	52	28	1	331	381	51817	51972	3e-06	29.3
morffo2_Anemia_gardneri	Anemia_lanipes	42.857	42	24	0	438	479	114300	114425	0.012	35.4
morffo2_Anemia_gardneri	Anemia_lanipes	40.385	52	22	1	92	134	114786	114631	0.047	33.5
morffo2_Anemia_gardneri	Anemia_rutifolia	86.885	61	7	1	49	108	51567	51749	8.2e-38	105
morffo2_Anemia_gardneri	Anemia_rutifolia	81.395	43	3	1	2	39	51410	51538	8.2e-38	67.8
morffo2_Anemia_gardneri	Anemia_rutifolia	65	60	18	1	438	497	55473	55643	2.33e-18	86.3
morffo2_Anemia_gardneri	Anemia_rutifolia	29.193	161	101	5	212	360	57391	57870	1.22e-09	58.2
morffo2_Anemia_gardneri	Anemia_rutifolia	32.787	122	71	4	212	325	72648	72292	2.19e-05	44.3
morffo2_Anemia_gardneri	Anemia_rutifolia	47.826	23	12	0	216	238	118157	118089	0.18	31.6
morffo2_Anemia_gardneri	Anemia_labiakii	84.524	84	11	2	14	96	51373	51621	7.12e-35	137
morffo2_Anemia_gardneri	Anemia_labiakii	37.267	161	72	7	2	143	51339	51791	5.24e-09	56.2
morffo2_Anemia_gardneri	Anemia_labiakii	44.444	27	15	0	212	238	112042	111962	0.16	32
morffo2_Anemia_gardneri	Anemia_labiakii	26.984	63	40	2	212	268	66067	65879	2.6	28.1
morffo2_Anemia_gardneri	Anemia_oblongifolia	64.865	111	32	3	2	109	50855	51175	1.46e-34	123
morffo2_Anemia_gardneri	Anemia_oblongifolia	80.952	21	4	0	134	154	51255	51317	1.46e-34	39.3
morffo2_Anemia_gardneri	Anemia_oblongifolia	51.754	114	45	5	253	361	51599	51925	1.51e-21	82.4
morffo2_Anemia_gardneri	Anemia_oblongifolia	73.171	41	11	0	388	428	52006	52128	1.51e-21	36.2
morffo2_Anemia_gardneri	Anemia_oblongifolia	37.824	193	84	9	211	384	51465	51992	8.17e-17	81.3
morffo2_Anemia_gardneri	Anemia_oblongifolia	63.333	60	20	2	438	496	55920	56096	2.07e-15	76.6
morffo2_Anemia_gardneri	Anemia_oblongifolia	52.294	109	48	4	200	306	51436	51756	2.46e-15	76.6
morffo2_Anemia_gardneri	Anemia_oblongifolia	30.38	158	91	5	216	358	58426	58887	1.11e-06	48.5
morffo2_Anemia_gardneri	Anemia_oblongifolia	51.852	27	13	0	88	114	57432	57512	0.85	29.6
morffo2_Anemia_gardneri	Anemia_wightiana	58.182	110	33	4	49	153	50931	51236	1.59e-34	100
morffo2_Anemia_gardneri	Anemia_wightiana	92	25	2	0	15	39	50828	50902	1.59e-34	51.6
morffo2_Anemia_gardneri	Anemia_wightiana	62.963	27	9	1	159	184	51233	51313	1.59e-34	30.4
morffo2_Anemia_gardneri	Anemia_wightiana	75	60	15	0	438	497	52805	52984	2e-23	102
morffo2_Anemia_gardneri	Anemia_wightiana	40.278	144	55	7	2	131	50791	51171	2.74e-08	53.9
morffo2_Anemia_gardneri	Anemia_wightiana	28.75	160	103	5	212	360	54807	55286	2.51e-07	50.8
morffo2_Anemia_gardneri	Anemia_wightiana	30.769	130	75	6	212	329	70883	70503	0.000126	42
morffo2_Anemia_gardneri	Anemia_wightiana	44.444	27	15	0	212	238	116860	116780	0.12	32.3
morffo2_Anemia_gardneri	Anemia_millefolia	77.778	45	10	0	42	86	51311	51445	2.75e-28	69.3
morffo2_Anemia_gardneri	Anemia_millefolia	82.857	35	6	0	14	48	51226	51330	2.75e-28	59.7
morffo2_Anemia_gardneri	Anemia_millefolia	100	14	0	0	2	15	51192	51233	2.75e-28	32.3
morffo2_Anemia_gardneri	Anemia_millefolia	44.444	27	15	0	212	238	111760	111680	0.12	32.3
morffo2_Anemia_gardneri	Anemia_millefolia	57.143	21	9	0	263	283	65896	65834	0.56	30
morffo2_Anemia_gardneri	Anemia_retroflexa	70.769	65	18	1	33	96	51169	51363	1.88e-27	89
morffo2_Anemia_gardneri	Anemia_retroflexa	57.143	35	15	0	119	153	51431	51535	1.88e-27	37.4
morffo2_Anemia_gardneri	Anemia_retroflexa	100	14	0	0	2	15	51080	51121	1.88e-27	32.3
morffo2_Anemia_gardneri	Anemia_retroflexa	81.667	60	11	0	438	497	56016	56195	1.32e-25	108
morffo2_Anemia_gardneri	Anemia_retroflexa	52.5	120	52	4	15	131	51117	51470	1.38e-16	80.5
morffo2_Anemia_gardneri	Anemia_retroflexa	35.443	79	45	2	211	283	72531	72295	2.62e-06	47.4
morffo2_Anemia_gardneri	Anemia_retroflexa	44.444	27	15	0	212	238	118595	118515	0.12	32.3
morffo2_Anemia_gardneri	Anemia_simii	50	170	57	8	15	171	50688	51152	1.92e-27	114
morffo2_Anemia_gardneri	Anemia_simii	60.396	101	24	4	2	94	50651	50929	5.29e-23	100
morffo2_Anemia_gardneri	Anemia_simii	48.571	35	18	0	443	477	55793	55897	0.002	37.7
morffo2_Anemia_gardneri	Anemia_simii	31.034	87	53	4	243	325	71795	71544	0.011	32.3
morffo2_Anemia_gardneri	Anemia_simii	35.714	28	18	0	212	239	71898	71815	0.011	21.6
morffo2_Anemia_gardneri	Anemia_simii	44.444	27	15	0	212	238	117922	117842	0.16	32
morffo2_Anemia_gardneri	Anemia_elegans	71.014	69	17	2	49	116	51474	51674	1.03e-20	85.1
morffo2_Anemia_gardneri	Anemia_elegans	100	13	0	0	2	14	51334	51372	1.03e-20	31.2
morffo2_Anemia_gardneri	Anemia_elegans	45.89	146	58	7	15	152	51371	51769	6.53e-12	65.5
morffo2_Anemia_gardneri	Anemia_elegans	35.443	79	45	2	211	283	65172	64936	8.3e-06	45.8
morffo2_Anemia_gardneri	Anemia_elegans	76.19	21	4	1	438	457	111205	111143	0.021	34.7
morffo2_Anemia_gardneri	Anemia_elegans	47.619	21	11	0	218	238	111131	111069	0.47	30.4
morffo2_Anemia_gardneri	Anemia_mohriana	58.065	62	21	1	15	76	50229	50399	4.48e-15	67.4
morffo2_Anemia_gardneri	Anemia_mohriana	92.308	13	1	0	2	14	50192	50230	4.48e-15	29.6
morffo2_Anemia_gardneri	Anemia_mohriana	54	50	22	1	83	131	55178	55327	9.38e-09	45.1
morffo2_Anemia_gardneri	Anemia_mohriana	47.826	23	12	0	159	181	55389	55457	9.38e-09	25
morffo2_Anemia_gardneri	Anemia_mohriana	47.619	21	11	0	134	154	55333	55395	9.38e-09	23.9
morffo2_Anemia_gardneri	Anemia_mohriana	44.828	58	26	2	438	495	52551	52706	0.000127	42
morffo2_Anemia_gardneri	Anemia_mohriana	60.87	23	9	0	92	114	54432	54500	2	28.1
morffo2_Anemia_gardneri	Anemia_mohriana	42.857	21	12	0	218	238	114652	114590	9.3	26.2
morffo2_Anemia_gardneri	Anemia_marginalis	58.065	62	21	1	15	76	50370	50540	1.59e-12	67.4
morffo2_Anemia_gardneri	Anemia_marginalis	32.515	163	77	5	2	131	50333	50821	4.77e-11	53.9
morffo2_Anemia_gardneri	Anemia_marginalis	47.826	23	12	0	159	181	50883	50951	4.77e-11	24.3
morffo2_Anemia_gardneri	Anemia_marginalis	47.619	21	11	0	134	154	50827	50889	4.77e-11	23.9
morffo2_Anemia_gardneri	Anemia_marginalis	47.619	21	11	0	218	238	110039	109977	0.91	29.3
morffo2_Anemia_gardneri	Anemia_marginalis	33.333	66	37	2	44	102	428	231	5.3	26.9
morffo2_Anemia_gardneri	Anemia_mexicana	69.565	23	7	0	46	68	52056	52124	6.51e-07	36.6
morffo2_Anemia_gardneri	Anemia_mexicana	48.837	43	21	1	2	44	51925	52050	6.51e-07	32.3
morffo2_Anemia_gardneri	Anemia_mexicana	35.593	59	31	2	438	496	52671	52826	0.18	31.6
morffo2_Anemia_gardneri	Anemia_adiantifolia	72.727	22	6	0	46	67	51951	52016	1.16e-06	36.2
morffo2_Anemia_gardneri	Anemia_adiantifolia	48.837	43	21	1	2	44	51820	51945	1.16e-06	32
morffo2_Anemia_gardneri	Anemia_colimensis	32.061	131	47	4	42	131	52404	52793	2.76e-05	44.3
morffo2_Anemia_gardneri	Anemia_colimensis	38.667	75	45	1	2	76	52285	52506	0.000604	39.7
morffo2_Anemia_gardneri	Anemia_colimensis	32.759	116	37	4	41	115	52401	52748	0.000641	39.7
morffo2_Anemia_glareosa	Anemia_glareosa	100	740	0	0	1	740	54377	56596	0	1494
morffo2_Anemia_glareosa	Anemia_glareosa	36.782	87	51	2	32	116	119697	119443	3.67e-08	45.1
morffo2_Anemia_glareosa	Anemia_glareosa	63.158	19	7	0	14	32	119755	119699	3.67e-08	28.9
morffo2_Anemia_glareosa	Anemia_retroflexa	96.216	740	27	1	1	740	53979	56195	0	1441
morffo2_Anemia_glareosa	Anemia_retroflexa	39.326	89	46	3	32	116	119135	118881	1.21e-08	47
morffo2_Anemia_glareosa	Anemia_retroflexa	63.158	19	7	0	14	32	119193	119137	1.21e-08	28.9
morffo2_Anemia_glareosa	Anemia_tomentosa	88.243	740	84	2	1	740	54276	56486	0	1318
morffo2_Anemia_glareosa	Anemia_tomentosa	33.051	118	72	3	4	116	119483	119136	2.54e-06	48.1
morffo2_Anemia_glareosa	Anemia_tomentosa	63.158	19	7	0	14	32	119452	119396	2.3	28.9
morffo2_Anemia_glareosa	Anemia_oblongifolia	84.844	739	111	1	1	739	53883	56096	0	1273
morffo2_Anemia_glareosa	Anemia_oblongifolia	34.043	94	60	1	20	113	118394	118119	3.58e-08	54.3
morffo2_Anemia_glareosa	Anemia_oblongifolia	55	20	9	0	21	40	118392	118333	2.5	28.5
morffo2_Anemia_glareosa	Anemia_elegans	89.286	700	75	0	1	700	113242	111143	0	1272
morffo2_Anemia_glareosa	Anemia_mandiocana	83.78	746	114	3	1	740	54306	56540	0	1261
morffo2_Anemia_glareosa	Anemia_mandiocana	35.556	90	55	2	30	118	119433	119170	3.01e-06	48.1
morffo2_Anemia_glareosa	Anemia_mandiocana	55	20	9	0	21	40	119458	119399	2.4	28.9
morffo2_Anemia_glareosa	Anemia_mandiocana	37.931	29	18	0	469	497	8762	8676	8.8	26.9
morffo2_Anemia_glareosa	Anemia_rutifolia	83.243	740	110	3	1	740	53466	55643	0	1261
morffo2_Anemia_glareosa	Anemia_rutifolia	43.939	66	35	1	51	116	118408	118217	2.22e-10	49.7
morffo2_Anemia_glareosa	Anemia_rutifolia	46.429	28	15	0	21	48	118503	118420	2.22e-10	32
morffo2_Anemia_glareosa	Anemia_hirsuta	83.627	739	120	1	1	739	54047	56260	0	1257
morffo2_Anemia_glareosa	Anemia_hirsuta	34.043	94	60	1	20	113	119385	119110	6.69e-08	53.5
morffo2_Anemia_glareosa	Anemia_hirsuta	55	20	9	0	21	40	119383	119324	2.6	28.5
morffo2_Anemia_glareosa	Anemia_rotundifolia	80.162	741	142	3	1	740	54085	56295	0	1214
morffo2_Anemia_glareosa	Anemia_rotundifolia	42.857	63	34	1	51	113	117759	117577	1.92e-08	48.1
morffo2_Anemia_glareosa	Anemia_rotundifolia	47.619	21	11	0	20	40	117854	117792	1.92e-08	26.9
morffo2_Anemia_glareosa	Anemia_wightiana	87.138	552	64	2	195	740	51332	52984	0	977
morffo2_Anemia_glareosa	Anemia_wightiana	42.157	102	55	2	14	113	117453	117154	4.69e-14	73.6
morffo2_Anemia_glareosa	Anemia_mohriana	61.885	732	257	4	2	722	50514	52676	0	925
morffo2_Anemia_glareosa	Anemia_mohriana	37	100	53	3	29	121	115206	114916	1.56e-08	55.5
morffo2_Anemia_glareosa	Anemia_mohriana	46.809	47	19	2	96	140	114998	114870	0.098	33.1
morffo2_Anemia_glareosa	Anemia_delicatula	83.473	478	69	1	1	478	53464	54867	0	830
morffo2_Anemia_glareosa	Anemia_delicatula	83.333	264	41	2	477	740	54852	55634	0	434
morffo2_Anemia_glareosa	Anemia_delicatula	41.837	98	53	2	21	116	118397	118110	1.27e-12	68.9
morffo2_Anemia_glareosa	Anemia_hispida	88.983	472	51	1	268	739	54327	55739	0	827
morffo2_Anemia_glareosa	Anemia_hispida	82.222	270	48	0	1	270	53521	54330	0	454
morffo2_Anemia_glareosa	Anemia_hispida	34.043	94	60	1	20	113	118770	118495	6.69e-08	53.5
morffo2_Anemia_glareosa	Anemia_hispida	55	20	9	0	21	40	118768	118709	2.3	28.9
morffo2_Anemia_glareosa	Anemia_simii	52.222	720	323	7	9	721	53783	55900	0	722
morffo2_Anemia_glareosa	Anemia_simii	42.424	66	36	1	51	116	118394	118203	7.92e-09	47.4
morffo2_Anemia_glareosa	Anemia_simii	63.158	19	7	0	14	32	118516	118460	7.92e-09	28.9
morffo2_Anemia_glareosa	Anemia_collina	82.086	374	67	0	1	374	54225	55346	0	635
morffo2_Anemia_glareosa	Anemia_collina	87.733	375	45	1	366	740	55321	56442	0	632
morffo2_Anemia_glareosa	Anemia_collina	34.043	94	60	1	20	113	118815	118540	2.19e-07	51.6
morffo2_Anemia_glareosa	Anemia_collina	34.043	94	60	1	20	113	143509	143784	2.19e-07	51.6
morffo2_Anemia_glareosa	Anemia_collina	50	20	10	0	21	40	118813	118754	7.5	26.9
morffo2_Anemia_glareosa	Anemia_collina	50	20	10	0	21	40	143511	143570	7.5	26.9
morffo2_Anemia_glareosa	Anemia_collina	37.931	29	18	0	469	497	8692	8606	7.5	26.9
morffo2_Anemia_glareosa	Anemia_irwinii	86.35	337	38	2	195	523	51287	52297	0	594
morffo2_Anemia_glareosa	Anemia_irwinii	83.902	205	32	1	536	740	52329	52940	0	338
morffo2_Anemia_glareosa	Anemia_irwinii	42.424	66	36	1	51	116	116924	116733	1.75e-10	47
morffo2_Anemia_glareosa	Anemia_irwinii	56	25	11	0	14	38	117043	116969	1.75e-10	35
morffo2_Anemia_glareosa	Anemia_irwinii	33.333	60	39	1	482	540	52165	52344	0.73	30.4
morffo2_Anemia_glareosa	Anemia_marginata	76.503	366	85	1	1	365	53616	54713	0	577
morffo2_Anemia_glareosa	Anemia_marginata	81.063	301	53	2	440	740	54705	55595	6.73e-151	484
morffo2_Anemia_glareosa	Anemia_marginata	37.209	86	50	2	30	113	118740	118489	1.31e-05	45.8
morffo2_Anemia_glareosa	Anemia_marginata	52.174	23	11	0	21	43	118765	118697	1.2	29.6
morffo2_Anemia_glareosa	Anemia_marginata	37.931	29	18	0	469	497	9080	8994	9.8	26.6
morffo2_Anemia_glareosa	Anemia_lanipes	72.171	327	90	1	396	722	113448	114425	0	474
morffo2_Anemia_glareosa	Anemia_lanipes	57.597	283	110	2	115	397	112640	113458	0	341
morffo2_Anemia_glareosa	Anemia_lanipes	64.286	28	10	0	9	36	115690	115607	0.001	39.3
morffo2_Anemia_glareosa	Anemia_lanipes	37.931	29	18	0	469	497	8779	8693	8.3	26.9
morffo2_Anemia_glareosa	Anemia_colimensis	56.426	498	204	7	11	501	68124	69599	9.95e-174	550
morffo2_Anemia_glareosa	Anemia_colimensis	54.618	249	102	6	472	716	69511	70236	6.72e-66	236
morffo2_Anemia_glareosa	Anemia_warmingii	88.525	244	25	1	280	520	51999	52730	2.79e-139	451
morffo2_Anemia_glareosa	Anemia_warmingii	87.931	174	20	1	566	739	52718	53236	3.22e-84	290
morffo2_Anemia_glareosa	Anemia_warmingii	34.043	94	60	1	20	113	114658	114383	6.69e-08	53.5
morffo2_Anemia_glareosa	Anemia_warmingii	55	20	9	0	21	40	114656	114597	2.5	28.5
morffo2_Anemia_glareosa	Anemia_phyllitidis	76.619	278	63	1	1	278	53960	54787	2.64e-134	436
morffo2_Anemia_glareosa	Anemia_phyllitidis	30.337	89	60	1	20	108	114356	114096	0.000141	42.7
morffo2_Anemia_glareosa	Anemia_phyllitidis	30.337	89	60	1	20	108	139049	139309	0.000141	42.7
morffo2_Anemia_glareosa	Anemia_phyllitidis	55	20	9	0	21	40	114354	114295	2.5	28.5
morffo2_Anemia_glareosa	Anemia_phyllitidis	55	20	9	0	21	40	139051	139110	2.5	28.5
morffo2_Anemia_glareosa	Anemia_mexicana	70.732	82	24	0	566	647	52331	52576	6.74e-43	105
morffo2_Anemia_glareosa	Anemia_mexicana	43.478	92	44	3	648	739	52575	52826	6.74e-43	70.5
morffo2_Anemia_glareosa	Anemia_mexicana	73.913	23	6	0	544	566	52267	52335	6.74e-43	35
morffo2_Anemia_glareosa	Anemia_mexicana	37.931	29	18	0	469	497	9302	9216	6.7	27.3
morffo2_Anemia_glareosa	Anemia_adiantifolia	66.667	111	36	1	549	658	52168	52500	3.09e-31	129
morffo2_Anemia_glareosa	Anemia_adiantifolia	37.931	29	18	0	469	497	9356	9270	6.7	27.3
morffo2_Anemia_glareosa	Anemia_gardneri	75	60	14	1	681	740	52737	52913	5.45e-19	89.7
morffo2_Anemia_glareosa	Anemia_gardneri	42.268	97	53	2	21	116	115958	115674	2.66e-12	67.8
morffo2_Anemia_glareosa	Anemia_labiakii	37.931	87	50	2	32	116	112577	112323	4.13e-09	48.5
morffo2_Anemia_glareosa	Anemia_labiakii	63.158	19	7	0	14	32	112635	112579	4.13e-09	28.9
morffo2_Anemia_glareosa	Anemia_millefolia	37.931	87	50	2	32	116	112294	112040	1.86e-08	48.1
morffo2_Anemia_glareosa	Anemia_millefolia	61.111	18	7	0	14	31	112352	112299	1.86e-08	26.6
morffo2_Anemia_glareosa	Anemia_dregeana	34.043	94	60	1	20	113	113329	113054	6.69e-08	53.5
morffo2_Anemia_glareosa	Anemia_dregeana	55	20	9	0	21	40	113327	113268	2.5	28.5
morffo2_Anemia_glareosa	Anemia_marginalis	44	50	23	2	72	119	110449	110309	6.33e-07	40
morffo2_Anemia_glareosa	Anemia_marginalis	51.613	31	14	1	9	38	110618	110526	6.33e-07	29.6
morffo2_Anemia_glareosa	Anemia_marginalis	38.298	47	23	2	96	140	110385	110257	7.6	26.9
morffo2_Anemia_glareosa	Anemia_multiplex	32.979	94	61	1	20	113	113001	112726	6.51e-07	50.1
morffo2_Anemia_glareosa	Anemia_salvadorensis	32.432	111	72	2	4	113	112174	111848	2.52e-06	48.1
morffo2_Anemia_glareosa	Anemia_salvadorensis	52.381	21	10	0	21	41	112122	112060	2.2	28.9
morffo2_Anemia_hirsuta	Anemia_hirsuta	100	739	0	0	1	739	54047	56263	0	1492
morffo2_Anemia_hirsuta	Anemia_hirsuta	36.364	88	54	1	29	116	119358	119101	1.01e-06	49.7
morffo2_Anemia_hirsuta	Anemia_hirsuta	65	20	7	0	21	40	119383	119324	0.94	30
morffo2_Anemia_hirsuta	Anemia_oblongifolia	94.309	738	42	0	1	738	53883	56096	0	1421
morffo2_Anemia_hirsuta	Anemia_oblongifolia	36.364	88	54	1	29	116	118367	118110	5.17e-07	50.4
morffo2_Anemia_hirsuta	Anemia_oblongifolia	65	20	7	0	21	40	118392	118333	0.91	30
morffo2_Anemia_hirsuta	Anemia_mandiocana	85.101	745	105	2	1	739	54306	56540	0	1278
morffo2_Anemia_hirsuta	Anemia_mandiocana	34.444	90	57	1	29	118	119433	119170	1.82e-05	45.4
morffo2_Anemia_hirsuta	Anemia_mandiocana	65	20	7	0	21	40	119458	119399	0.84	30
morffo2_Anemia_hirsuta	Anemia_retroflexa	83.649	740	119	2	1	739	53979	56195	0	1263
morffo2_Anemia_hirsuta	Anemia_retroflexa	39.286	84	47	2	32	113	119135	118890	1.42e-07	43.9
morffo2_Anemia_hirsuta	Anemia_retroflexa	57.895	19	8	0	14	32	119193	119137	1.42e-07	28.1
morffo2_Anemia_hirsuta	Anemia_glareosa	83.649	740	120	1	1	739	54377	56596	0	1258
morffo2_Anemia_hirsuta	Anemia_glareosa	39.08	87	49	2	32	116	119697	119443	1.03e-07	44.3
morffo2_Anemia_hirsuta	Anemia_glareosa	57.895	19	8	0	14	32	119755	119699	1.03e-07	28.1
morffo2_Anemia_hirsuta	Anemia_rotundifolia	79.865	740	145	3	1	739	54085	56295	0	1200
morffo2_Anemia_hirsuta	Anemia_rotundifolia	35.354	99	42	3	15	113	117807	117577	2.88e-06	48.1
morffo2_Anemia_hirsuta	Anemia_rotundifolia	60	20	8	0	21	40	117851	117792	3	28.5
morffo2_Anemia_hirsuta	Anemia_tomentosa	80.244	739	144	2	1	739	54276	56486	0	1199
morffo2_Anemia_hirsuta	Anemia_tomentosa	45.161	62	32	1	55	116	119315	119136	3.12e-08	46.2
morffo2_Anemia_hirsuta	Anemia_tomentosa	57.895	19	8	0	14	32	119452	119396	3.12e-08	28.1
morffo2_Anemia_hirsuta	Anemia_elegans	81.429	700	130	0	1	700	113242	111143	0	1173
morffo2_Anemia_hirsuta	Anemia_rutifolia	77.131	739	156	3	1	739	53466	55643	0	1162
morffo2_Anemia_hirsuta	Anemia_rutifolia	47.458	59	29	1	55	113	118396	118226	6.02e-10	48.1
morffo2_Anemia_hirsuta	Anemia_rutifolia	53.571	28	13	0	21	48	118503	118420	6.02e-10	32
morffo2_Anemia_hirsuta	Anemia_mohriana	61.465	737	257	6	2	727	50514	52676	0	925
morffo2_Anemia_hirsuta	Anemia_mohriana	37.255	102	46	3	29	119	115206	114922	5.18e-08	53.9
morffo2_Anemia_hirsuta	Anemia_mohriana	48.936	47	18	2	96	140	114998	114870	0.025	35
morffo2_Anemia_hirsuta	Anemia_wightiana	80.254	552	101	3	195	739	51332	52984	0	902
morffo2_Anemia_hirsuta	Anemia_wightiana	42.105	114	62	2	14	125	117453	117118	1.23e-13	72.4
morffo2_Anemia_hirsuta	Anemia_hispida	94.692	471	25	0	268	738	54327	55739	0	880
morffo2_Anemia_hirsuta	Anemia_hispida	87.407	270	34	0	1	270	53521	54330	0	491
morffo2_Anemia_hirsuta	Anemia_hispida	36.364	88	54	1	29	116	118743	118486	1.01e-06	49.7
morffo2_Anemia_hirsuta	Anemia_hispida	65	20	7	0	21	40	118768	118709	0.82	30
morffo2_Anemia_hirsuta	Anemia_delicatula	77.197	478	99	1	1	478	53464	54867	0	774
morffo2_Anemia_hirsuta	Anemia_delicatula	77.186	263	58	2	477	739	54852	55634	0	395
morffo2_Anemia_hirsuta	Anemia_delicatula	43.878	98	51	2	21	116	118397	118110	8.32e-12	66.2
morffo2_Anemia_hirsuta	Anemia_simii	52.727	715	323	6	11	721	53789	55900	0	723
morffo2_Anemia_hirsuta	Anemia_simii	45.161	62	32	1	55	116	118382	118203	2.9e-08	46.2
morffo2_Anemia_hirsuta	Anemia_simii	57.895	19	8	0	14	32	118516	118460	2.9e-08	28.1
morffo2_Anemia_hirsuta	Anemia_collina	89.84	374	38	0	1	374	54225	55346	0	699
morffo2_Anemia_hirsuta	Anemia_collina	83.333	438	61	4	308	739	55147	56442	0	676
morffo2_Anemia_hirsuta	Anemia_collina	45.763	59	30	1	55	113	118710	118540	1.16e-08	47
morffo2_Anemia_hirsuta	Anemia_collina	45.763	59	30	1	55	113	143614	143784	1.16e-08	47
morffo2_Anemia_hirsuta	Anemia_collina	60	20	8	0	21	40	118813	118754	1.16e-08	28.5
morffo2_Anemia_hirsuta	Anemia_collina	60	20	8	0	21	40	143511	143570	1.16e-08	28.5
morffo2_Anemia_hirsuta	Anemia_irwinii	79.525	337	61	2	195	523	51287	52297	0	558
morffo2_Anemia_hirsuta	Anemia_irwinii	76.847	203	45	2	538	739	52335	52940	0	298
morffo2_Anemia_hirsuta	Anemia_irwinii	45.161	62	32	1	55	116	116912	116733	3.39e-10	45.4
morffo2_Anemia_hirsuta	Anemia_irwinii	57.692	26	11	0	14	39	117043	116966	3.39e-10	35.4
morffo2_Anemia_hirsuta	Anemia_irwinii	31.148	61	41	1	482	541	52165	52347	2.2	28.9
morffo2_Anemia_hirsuta	Anemia_lanipes	70.948	327	94	1	396	722	113448	114425	0	460
morffo2_Anemia_hirsuta	Anemia_lanipes	59.364	283	105	2	115	397	112640	113458	0	361
morffo2_Anemia_hirsuta	Anemia_lanipes	64.286	28	10	0	9	36	115690	115607	0.001	39.3
morffo2_Anemia_hirsuta	Anemia_marginata	74.59	366	92	1	1	365	53616	54713	1.23e-177	561
morffo2_Anemia_hirsuta	Anemia_marginata	80.702	285	54	1	440	724	54705	55556	1.71e-141	457
morffo2_Anemia_hirsuta	Anemia_marginata	45.763	59	30	1	55	113	118659	118489	2.06e-08	43.9
morffo2_Anemia_hirsuta	Anemia_marginata	60.87	23	9	0	21	43	118765	118697	2.06e-08	31.2
morffo2_Anemia_hirsuta	Anemia_colimensis	57.028	498	201	7	11	501	68124	69599	3.98e-174	551
morffo2_Anemia_hirsuta	Anemia_colimensis	53.306	242	104	5	484	723	69553	70257	1.74e-63	228
morffo2_Anemia_hirsuta	Anemia_warmingii	89.712	243	22	1	280	519	51999	52727	5.01e-143	461
morffo2_Anemia_hirsuta	Anemia_warmingii	84.971	173	26	0	566	738	52718	53236	1.05e-80	280
morffo2_Anemia_hirsuta	Anemia_warmingii	36.364	88	54	1	29	116	114631	114374	1.01e-06	49.7
morffo2_Anemia_hirsuta	Anemia_warmingii	65	20	7	0	21	40	114656	114597	0.91	30
morffo2_Anemia_hirsuta	Anemia_phyllitidis	79.496	278	55	1	1	278	53960	54787	1.37e-142	460
morffo2_Anemia_hirsuta	Anemia_phyllitidis	32.5	80	52	1	29	108	114329	114096	0.001	39.7
morffo2_Anemia_hirsuta	Anemia_phyllitidis	32.5	80	52	1	29	108	139076	139309	0.001	39.7
morffo2_Anemia_hirsuta	Anemia_phyllitidis	65	20	7	0	21	40	114354	114295	0.91	30
morffo2_Anemia_hirsuta	Anemia_phyllitidis	65	20	7	0	21	40	139051	139110	0.91	30
morffo2_Anemia_hirsuta	Anemia_mexicana	64.198	81	29	0	567	647	52334	52576	8.82e-42	89.4
morffo2_Anemia_hirsuta	Anemia_mexicana	49.383	81	39	2	648	728	52575	52811	8.82e-42	80.5
morffo2_Anemia_hirsuta	Anemia_mexicana	82.609	23	4	0	544	566	52267	52335	8.82e-42	38.5
morffo2_Anemia_hirsuta	Anemia_mexicana	37.931	29	18	0	469	497	9302	9216	4.5	27.7
morffo2_Anemia_hirsuta	Anemia_adiantifolia	63.063	111	40	1	549	658	52168	52500	7.27e-27	115
morffo2_Anemia_hirsuta	Anemia_adiantifolia	37.931	29	18	0	469	497	9356	9270	4.5	27.7
morffo2_Anemia_hirsuta	Anemia_gardneri	62.5	56	20	1	685	739	52746	52913	2.33e-12	68.2
morffo2_Anemia_hirsuta	Anemia_gardneri	44.33	97	51	2	21	116	115958	115674	3.33e-12	67.4
morffo2_Anemia_hirsuta	Anemia_multiplex	45.161	62	32	1	55	116	112896	112717	1.13e-08	47.8
morffo2_Anemia_hirsuta	Anemia_multiplex	66.667	18	6	0	21	38	112999	112946	1.13e-08	28.1
morffo2_Anemia_hirsuta	Anemia_labiakii	40.23	87	48	2	32	116	112577	112323	1.18e-08	47.8
morffo2_Anemia_hirsuta	Anemia_labiakii	57.895	19	8	0	14	32	112635	112579	1.18e-08	28.1
morffo2_Anemia_hirsuta	Anemia_millefolia	40.23	87	48	2	32	116	112294	112040	5.01e-08	47.4
morffo2_Anemia_hirsuta	Anemia_millefolia	55.556	18	8	0	14	31	112352	112299	5.01e-08	25.8
morffo2_Anemia_hirsuta	Anemia_dregeana	36.364	88	54	1	29	116	113302	113045	1.01e-06	49.7
morffo2_Anemia_hirsuta	Anemia_dregeana	65	20	7	0	21	40	113327	113268	0.91	30
morffo2_Anemia_hirsuta	Anemia_salvadorensis	35.354	99	42	3	15	113	112078	111848	2.88e-06	48.1
morffo2_Anemia_hirsuta	Anemia_salvadorensis	61.905	21	8	0	21	41	112122	112060	0.85	30
morffo2_Anemia_hirsuta	Anemia_marginalis	39.583	48	28	1	72	119	110449	110309	5.17e-06	38.5
morffo2_Anemia_hirsuta	Anemia_marginalis	44.737	38	20	1	2	38	110639	110526	5.17e-06	27.7
morffo2_Anemia_hirsuta	Anemia_marginalis	42.553	47	21	2	96	140	110385	110257	0.76	30.4
morffo2_Anemia_hispida	Anemia_oblongifolia	94.595	740	38	1	1	740	53883	56096	0	1372
morffo2_Anemia_hispida	Anemia_oblongifolia	37.374	99	58	2	29	125	118367	118077	2.56e-08	54.7
morffo2_Anemia_hispida	Anemia_oblongifolia	60	20	8	0	21	40	118392	118333	6.7	27.3
morffo2_Anemia_hispida	Anemia_hirsuta	91.892	740	58	1	1	740	54047	56260	0	1331
morffo2_Anemia_hispida	Anemia_hirsuta	37.374	99	58	2	29	125	119358	119068	6.06e-08	53.5
morffo2_Anemia_hispida	Anemia_hirsuta	60	20	8	0	21	40	119383	119324	6.8	27.3
morffo2_Anemia_hispida	Anemia_glareosa	86.388	742	98	2	1	741	54377	56596	0	1244
morffo2_Anemia_hispida	Anemia_glareosa	38.776	98	54	3	32	125	119697	119410	2.29e-08	48.5
morffo2_Anemia_hispida	Anemia_glareosa	57.895	19	8	0	14	32	119755	119699	2.29e-08	26.2
morffo2_Anemia_hispida	Anemia_retroflexa	86.119	742	99	3	1	741	53979	56195	0	1242
morffo2_Anemia_hispida	Anemia_retroflexa	41	100	49	4	32	125	119135	118848	6.23e-09	50.4
morffo2_Anemia_hispida	Anemia_retroflexa	57.895	19	8	0	14	32	119193	119137	6.23e-09	26.2
morffo2_Anemia_hispida	Anemia_mandiocana	85.408	747	101	2	1	741	54306	56540	0	1240
morffo2_Anemia_hispida	Anemia_mandiocana	35.556	90	56	1	29	118	119433	119170	2.24e-06	48.5
morffo2_Anemia_hispida	Anemia_mandiocana	60	20	8	0	21	40	119458	119399	6	27.3
morffo2_Anemia_hispida	Anemia_tomentosa	82.456	741	126	3	1	741	54276	56486	0	1183
morffo2_Anemia_hispida	Anemia_tomentosa	42.857	77	40	2	51	125	119327	119103	1.37e-08	49.3
morffo2_Anemia_hispida	Anemia_tomentosa	57.895	19	8	0	14	32	119452	119396	1.37e-08	26.2
morffo2_Anemia_hispida	Anemia_rotundifolia	80.997	742	135	4	1	741	54085	56295	0	1174
morffo2_Anemia_hispida	Anemia_rotundifolia	39.785	93	52	2	35	125	117807	117535	5.22e-09	51.2
morffo2_Anemia_hispida	Anemia_rotundifolia	55	20	9	0	21	40	117851	117792	5.22e-09	25.8
morffo2_Anemia_hispida	Anemia_elegans	83.333	702	115	1	1	702	113242	111143	0	1171
morffo2_Anemia_hispida	Anemia_rutifolia	78.408	741	145	4	1	741	53466	55643	0	1136
morffo2_Anemia_hispida	Anemia_rutifolia	44.156	77	39	2	51	125	118408	118184	1.29e-09	50.1
morffo2_Anemia_hispida	Anemia_rutifolia	50	28	14	0	21	48	118503	118420	1.29e-09	28.9
morffo2_Anemia_hispida	Anemia_mohriana	62.552	721	246	5	2	711	50514	52637	0	909
morffo2_Anemia_hispida	Anemia_mohriana	38.318	107	48	3	29	124	115206	114907	2.86e-10	61.2
morffo2_Anemia_hispida	Anemia_mohriana	48.936	47	18	2	96	140	114998	114870	0.016	35.8
morffo2_Anemia_hispida	Anemia_hispida	100	471	0	0	271	741	54330	55742	0	895
morffo2_Anemia_hispida	Anemia_hispida	100	269	0	0	1	269	53521	54327	0	548
morffo2_Anemia_hispida	Anemia_hispida	37.374	99	58	2	29	125	118743	118453	5.07e-08	53.9
morffo2_Anemia_hispida	Anemia_hispida	60	20	8	0	21	40	118768	118709	6.6	27.3
morffo2_Anemia_hispida	Anemia_wightiana	82.13	554	89	4	195	741	51332	52984	0	880
morffo2_Anemia_hispida	Anemia_wightiana	43.137	102	54	2	14	113	117453	117154	1.72e-13	71.6
morffo2_Anemia_hispida	Anemia_delicatula	78.125	480	93	2	1	480	53464	54867	0	756
morffo2_Anemia_hispida	Anemia_delicatula	79.848	263	51	2	479	741	54852	55634	0	387
morffo2_Anemia_hispida	Anemia_delicatula	43.878	98	51	2	21	116	118397	118110	3.29e-12	67.4
morffo2_Anemia_hispida	Anemia_simii	53.05	705	314	7	11	711	53789	55864	0	703
morffo2_Anemia_hispida	Anemia_simii	42.857	77	40	2	51	125	118394	118170	1.37e-08	49.3
morffo2_Anemia_hispida	Anemia_simii	57.895	19	8	0	14	32	118516	118460	1.37e-08	26.2
morffo2_Anemia_hispida	Anemia_simii	37.838	37	22	1	144	179	57838	57948	8.9	26.9
morffo2_Anemia_hispida	Anemia_collina	85.517	435	51	4	313	741	55156	56442	0	689
morffo2_Anemia_hispida	Anemia_collina	90.691	376	33	1	1	376	54225	55346	0	679
morffo2_Anemia_hispida	Anemia_collina	37.374	99	58	2	29	125	118788	118498	3.43e-07	51.2
morffo2_Anemia_hispida	Anemia_collina	37.374	99	58	2	29	125	143536	143826	3.43e-07	51.2
morffo2_Anemia_hispida	Anemia_irwinii	80.531	339	56	3	195	525	51287	52297	0	542
morffo2_Anemia_hispida	Anemia_irwinii	80.788	203	37	2	540	741	52335	52940	0	293
morffo2_Anemia_hispida	Anemia_irwinii	42.857	77	40	2	51	125	116924	116700	2.99e-10	48.9
morffo2_Anemia_hispida	Anemia_irwinii	53.846	26	12	0	14	39	117043	116966	2.99e-10	32.3
morffo2_Anemia_hispida	Anemia_irwinii	31.667	60	40	1	484	542	52165	52344	1.7	29.3
morffo2_Anemia_hispida	Anemia_lanipes	72.93	314	84	1	398	711	113448	114386	0	459
morffo2_Anemia_hispida	Anemia_lanipes	59.298	285	104	3	115	399	112640	113458	0	343
morffo2_Anemia_hispida	Anemia_lanipes	64.286	28	10	0	9	36	115690	115607	0.004	37.7
morffo2_Anemia_hispida	Anemia_marginata	73.098	368	96	2	1	367	53616	54713	6.48e-175	554
morffo2_Anemia_hispida	Anemia_marginata	80	300	57	2	442	741	54705	55595	1.79e-138	448
morffo2_Anemia_hispida	Anemia_marginata	42.857	77	40	2	51	125	118671	118447	1.38e-08	47
morffo2_Anemia_hispida	Anemia_marginata	56.522	23	10	0	21	43	118765	118697	1.38e-08	28.5
morffo2_Anemia_hispida	Anemia_colimensis	56.773	502	198	8	11	503	68124	69599	2.36e-165	526
morffo2_Anemia_hispida	Anemia_colimensis	56.14	228	91	5	486	711	69553	70215	3.72e-62	224
morffo2_Anemia_hispida	Anemia_warmingii	92.593	243	15	1	282	521	51999	52727	1.72e-139	451
morffo2_Anemia_hispida	Anemia_warmingii	90.173	173	17	0	568	740	52718	53236	4.68e-79	275
morffo2_Anemia_hispida	Anemia_warmingii	37.374	99	58	2	29	125	114631	114341	5.07e-08	53.9
morffo2_Anemia_hispida	Anemia_warmingii	60	20	8	0	21	40	114656	114597	6.7	27.3
morffo2_Anemia_hispida	Anemia_phyllitidis	78.214	280	57	2	1	280	53960	54787	2.41e-137	445
morffo2_Anemia_hispida	Anemia_phyllitidis	33.75	80	51	1	29	108	114329	114096	0.000143	42.7
morffo2_Anemia_hispida	Anemia_phyllitidis	33.75	80	51	1	29	108	139076	139309	0.000143	42.7
morffo2_Anemia_hispida	Anemia_phyllitidis	60	20	8	0	21	40	114354	114295	6.7	27.3
morffo2_Anemia_hispida	Anemia_phyllitidis	60	20	8	0	21	40	139051	139110	6.7	27.3
morffo2_Anemia_hispida	Anemia_mexicana	67.901	81	26	0	569	649	52334	52576	6.35e-40	98.6
morffo2_Anemia_hispida	Anemia_mexicana	50	62	29	2	650	711	52575	52754	6.35e-40	64.7
morffo2_Anemia_hispida	Anemia_mexicana	82.609	23	4	0	546	568	52267	52335	6.35e-40	38.5
morffo2_Anemia_hispida	Anemia_mexicana	37.931	29	18	0	471	499	9302	9216	3.2	28.1
morffo2_Anemia_hispida	Anemia_adiantifolia	65.766	111	37	1	551	660	52168	52500	6.87e-30	124
morffo2_Anemia_hispida	Anemia_adiantifolia	37.931	29	18	0	471	499	9356	9270	3.2	28.1
morffo2_Anemia_hispida	Anemia_gardneri	44.33	97	51	2	21	116	115958	115674	1.77e-12	68.6
morffo2_Anemia_hispida	Anemia_gardneri	67.857	56	17	1	687	741	52746	52913	5.46e-07	50.4
morffo2_Anemia_hispida	Anemia_salvadorensis	39.785	93	52	2	35	125	112078	111806	1.74e-09	51.2
morffo2_Anemia_hispida	Anemia_salvadorensis	60	20	8	0	21	40	112122	112063	1.74e-09	27.3
morffo2_Anemia_hispida	Anemia_labiakii	39.796	98	53	3	32	125	112577	112290	2.93e-09	51.6
morffo2_Anemia_hispida	Anemia_labiakii	57.895	19	8	0	14	32	112635	112579	2.93e-09	26.2
morffo2_Anemia_hispida	Anemia_multiplex	43.421	76	39	2	51	124	112908	112687	4.38e-09	51.6
morffo2_Anemia_hispida	Anemia_multiplex	61.111	18	7	0	21	38	112999	112946	4.38e-09	25.4
morffo2_Anemia_hispida	Anemia_millefolia	39.796	98	53	3	32	125	112294	112007	1.68e-08	51.2
morffo2_Anemia_hispida	Anemia_millefolia	55.556	18	8	0	14	31	112352	112299	1.68e-08	23.9
morffo2_Anemia_hispida	Anemia_dregeana	37.374	99	58	2	29	125	113302	113012	4.9e-08	53.9
morffo2_Anemia_hispida	Anemia_dregeana	60	20	8	0	21	40	113327	113268	6.7	27.3
morffo2_Anemia_hispida	Anemia_marginalis	37.736	53	32	1	72	124	110449	110294	4.25e-06	40
morffo2_Anemia_hispida	Anemia_marginalis	42.105	38	21	1	2	38	110639	110526	4.25e-06	26.9
morffo2_Anemia_hispida	Anemia_marginalis	42.553	47	21	2	96	140	110385	110257	0.52	30.8
morffo2_Anemia_irwinii	Anemia_wightiana	87.328	726	82	8	23	745	50828	52984	0	1180
morffo2_Anemia_irwinii	Anemia_wightiana	100	23	0	0	1	23	50764	50832	6.68e-07	50.1
morffo2_Anemia_irwinii	Anemia_retroflexa	86.98	553	63	3	194	745	54561	56195	0	936
morffo2_Anemia_irwinii	Anemia_retroflexa	72.358	123	23	2	48	163	51187	51543	1.2e-38	152
morffo2_Anemia_irwinii	Anemia_retroflexa	44.275	131	49	5	1	120	51053	51406	3.53e-14	73.9
morffo2_Anemia_irwinii	Anemia_rutifolia	85.353	553	59	4	194	745	54048	55643	0	926
morffo2_Anemia_irwinii	Anemia_rutifolia	57.037	135	31	5	1	119	51383	51754	5.27e-21	96.3
morffo2_Anemia_irwinii	Anemia_rutifolia	85.714	49	7	0	58	106	51567	51713	1.41e-17	85.1
morffo2_Anemia_irwinii	Anemia_glareosa	85.379	554	71	4	194	745	54959	56596	0	913
morffo2_Anemia_irwinii	Anemia_glareosa	88.506	87	9	1	22	108	51360	51617	1.64e-64	154
morffo2_Anemia_irwinii	Anemia_glareosa	80.702	57	9	1	134	190	51710	51874	1.64e-64	81.6
morffo2_Anemia_irwinii	Anemia_glareosa	100	22	0	0	1	22	51299	51364	1.64e-64	48.9
morffo2_Anemia_irwinii	Anemia_glareosa	59.524	42	14	1	83	121	51532	51657	8.68e-05	43.1
morffo2_Anemia_irwinii	Anemia_tomentosa	83.935	554	76	5	194	745	54858	56486	0	886
morffo2_Anemia_irwinii	Anemia_tomentosa	73.913	161	30	3	22	175	51284	51751	1.62e-62	208
morffo2_Anemia_irwinii	Anemia_tomentosa	100	22	0	0	1	22	51223	51288	1.62e-62	48.9
morffo2_Anemia_irwinii	Anemia_rotundifolia	80.505	554	94	5	194	745	54670	56295	0	876
morffo2_Anemia_irwinii	Anemia_rotundifolia	63.068	176	54	5	1	170	50850	51362	4.2e-32	132
morffo2_Anemia_irwinii	Anemia_mandiocana	81.408	554	98	4	194	745	54888	56540	0	868
morffo2_Anemia_irwinii	Anemia_mandiocana	64.348	115	28	3	1	110	50890	51210	4.3e-40	122
morffo2_Anemia_irwinii	Anemia_mandiocana	81.081	37	7	0	134	170	51290	51400	4.3e-40	59.3
morffo2_Anemia_irwinii	Anemia_mandiocana	37.037	54	32	1	70	121	51084	51245	0.041	34.7
morffo2_Anemia_irwinii	Anemia_elegans	84.112	535	73	6	173	705	112717	111143	0	850
morffo2_Anemia_irwinii	Anemia_elegans	70.297	101	29	1	42	141	51426	51728	6.74e-22	99.4
morffo2_Anemia_irwinii	Anemia_elegans	39.394	132	47	5	1	116	51307	51651	4.95e-11	63.9
morffo2_Anemia_irwinii	Anemia_oblongifolia	79.024	553	105	5	194	744	54465	56096	0	850
morffo2_Anemia_irwinii	Anemia_oblongifolia	61.582	177	56	4	1	170	50828	51343	2.36e-40	157
morffo2_Anemia_irwinii	Anemia_hirsuta	78.119	553	110	5	194	744	54629	56260	0	831
morffo2_Anemia_irwinii	Anemia_hirsuta	66.071	112	31	3	1	110	50501	50821	8.37e-28	118
morffo2_Anemia_irwinii	Anemia_hirsuta	41.566	166	62	7	23	170	50565	51011	4.46e-08	53.9
morffo2_Anemia_irwinii	Anemia_hispida	84.599	474	68	4	273	744	54327	55739	0	773
morffo2_Anemia_irwinii	Anemia_hispida	63.068	176	54	5	1	170	49927	50439	1.84e-32	133
morffo2_Anemia_irwinii	Anemia_hispida	57.317	82	29	1	194	275	54103	54330	1.1e-15	79
morffo2_Anemia_irwinii	Anemia_mohriana	63.521	551	176	6	194	743	51126	52706	0	703
morffo2_Anemia_irwinii	Anemia_mohriana	58.73	63	20	1	23	85	50229	50399	2.88e-21	71.2
morffo2_Anemia_irwinii	Anemia_mohriana	91.304	23	2	0	1	23	50165	50233	2.88e-21	47.4
morffo2_Anemia_irwinii	Anemia_mohriana	54.386	57	25	1	134	190	55311	55478	6.95e-10	60.1
morffo2_Anemia_irwinii	Anemia_irwinii	99.413	341	2	0	189	529	51272	52294	0	632
morffo2_Anemia_irwinii	Anemia_irwinii	100	203	0	0	543	745	52332	52940	0	421
morffo2_Anemia_irwinii	Anemia_irwinii	73.964	169	43	1	22	190	50776	51279	0	210
morffo2_Anemia_irwinii	Anemia_irwinii	74.545	55	14	0	136	190	51117	51281	2.54e-17	84.3
morffo2_Anemia_irwinii	Anemia_irwinii	100	23	0	0	1	23	50715	50783	6.68e-07	50.1
morffo2_Anemia_irwinii	Anemia_irwinii	33.333	60	38	1	489	546	52165	52344	0.57	30.8
morffo2_Anemia_irwinii	Anemia_collina	78.365	416	81	5	332	745	55216	56442	0	618
morffo2_Anemia_irwinii	Anemia_collina	74.86	179	39	1	194	372	54807	55325	4.58e-70	248
morffo2_Anemia_irwinii	Anemia_collina	66.964	112	30	3	1	110	50796	51116	4.95e-29	122
morffo2_Anemia_irwinii	Anemia_collina	46.875	128	61	3	70	192	50990	51367	1.91e-06	48.9
morffo2_Anemia_irwinii	Anemia_delicatula	84.932	292	26	2	194	485	54046	54867	0	471
morffo2_Anemia_irwinii	Anemia_delicatula	85.551	263	35	2	484	745	54852	55634	0	464
morffo2_Anemia_irwinii	Anemia_delicatula	83.784	111	12	2	1	106	51359	51688	4.35e-49	176
morffo2_Anemia_irwinii	Anemia_delicatula	100	15	0	0	105	119	51685	51729	4.35e-49	35.4
morffo2_Anemia_irwinii	Anemia_simii	53.933	534	230	5	194	726	54344	55900	1.55e-170	541
morffo2_Anemia_irwinii	Anemia_simii	73.714	175	32	4	1	170	50624	51121	1.69e-59	214
morffo2_Anemia_irwinii	Anemia_simii	58.621	29	10	1	162	190	51145	51225	1.69e-59	32.3
morffo2_Anemia_irwinii	Anemia_colimensis	60.063	318	111	5	194	508	68685	69599	6.31e-159	343
morffo2_Anemia_irwinii	Anemia_colimensis	58.986	217	84	4	508	721	69592	70236	6.31e-159	235
morffo2_Anemia_irwinii	Anemia_colimensis	54.545	55	24	1	1	55	52258	52419	7.65e-07	50.1
morffo2_Anemia_irwinii	Anemia_colimensis	56.522	46	19	1	46	90	52386	52523	9.1e-06	46.6
morffo2_Anemia_irwinii	Anemia_colimensis	35.821	67	41	2	25	90	52328	52525	2.1	28.9
morffo2_Anemia_irwinii	Anemia_marginata	81	300	53	2	447	745	54705	55595	3.97e-158	505
morffo2_Anemia_irwinii	Anemia_marginata	77.841	176	34	1	194	369	54198	54710	1.76e-69	246
morffo2_Anemia_irwinii	Anemia_marginata	82.022	89	11	1	23	106	51567	51833	6.77e-48	144
morffo2_Anemia_irwinii	Anemia_marginata	100	23	0	0	1	23	51503	51571	6.77e-48	50.1
morffo2_Anemia_irwinii	Anemia_marginata	100	15	0	0	105	119	51830	51874	6.77e-48	33.9
morffo2_Anemia_irwinii	Anemia_lanipes	71.217	337	92	2	392	727	113427	114425	1.26e-154	495
morffo2_Anemia_irwinii	Anemia_lanipes	51.185	211	85	2	194	404	112880	113458	5.6e-55	202
morffo2_Anemia_irwinii	Anemia_lanipes	65.517	87	29	1	1	87	50689	50946	7.79e-22	99
morffo2_Anemia_irwinii	Anemia_lanipes	50.877	57	27	1	134	190	51202	51369	2.89e-10	55.1
morffo2_Anemia_irwinii	Anemia_lanipes	64.706	17	6	0	105	121	51120	51170	2.89e-10	26.2
morffo2_Anemia_irwinii	Anemia_warmingii	87.398	246	26	2	285	527	51999	52730	4.69e-132	430
morffo2_Anemia_irwinii	Anemia_warmingii	82.386	176	29	2	570	744	52712	53236	4.98e-79	275
morffo2_Anemia_irwinii	Anemia_warmingii	66.071	112	31	3	1	110	50732	51052	9e-42	122
morffo2_Anemia_irwinii	Anemia_warmingii	86.486	37	5	0	134	170	51132	51242	9e-42	65.9
morffo2_Anemia_irwinii	Anemia_warmingii	37.037	54	32	1	70	121	50926	51087	0.022	35.4
morffo2_Anemia_irwinii	Anemia_mexicana	69.512	82	25	0	572	653	52331	52576	9.34e-51	120
morffo2_Anemia_irwinii	Anemia_mexicana	46.739	92	40	3	654	744	52575	52826	9.34e-51	80.9
morffo2_Anemia_irwinii	Anemia_mexicana	78.261	23	5	0	550	572	52267	52335	9.34e-51	37.4
morffo2_Anemia_irwinii	Anemia_mexicana	75	24	6	0	54	77	52053	52124	6.08e-11	42
morffo2_Anemia_irwinii	Anemia_mexicana	53.061	49	22	1	1	49	51898	52041	6.08e-11	41.6
morffo2_Anemia_irwinii	Anemia_gardneri	66.484	182	40	6	23	192	51484	52002	6.3e-49	184
morffo2_Anemia_irwinii	Anemia_gardneri	72.881	59	16	0	687	745	52737	52913	1.01e-19	92
morffo2_Anemia_irwinii	Anemia_gardneri	40.441	136	49	5	1	121	51420	51776	1.61e-09	58.9
morffo2_Anemia_irwinii	Anemia_labiakii	67.647	136	31	3	22	146	51373	51774	5.77e-46	152
morffo2_Anemia_irwinii	Anemia_labiakii	100	22	0	0	1	22	51312	51377	5.77e-46	48.9
morffo2_Anemia_irwinii	Anemia_dregeana	67.857	112	29	3	1	110	50801	51121	2.48e-42	124
morffo2_Anemia_irwinii	Anemia_dregeana	86.486	37	5	0	134	170	51207	51317	2.48e-42	65.5
morffo2_Anemia_irwinii	Anemia_dregeana	37.037	54	32	1	70	121	50995	51156	0.022	35.4
morffo2_Anemia_irwinii	Anemia_salvadorensis	62.147	177	55	5	1	170	50845	51360	5.79e-37	147
morffo2_Anemia_irwinii	Anemia_adiantifolia	67.568	111	35	1	555	664	52168	52500	1.01e-36	146
morffo2_Anemia_irwinii	Anemia_adiantifolia	53.659	41	19	0	54	94	51948	52070	7.29e-11	42
morffo2_Anemia_irwinii	Anemia_adiantifolia	53.061	49	22	1	1	49	51793	51936	7.29e-11	41.2
morffo2_Anemia_irwinii	Anemia_multiplex	66.667	114	27	3	1	110	50147	50467	4.87e-30	125
morffo2_Anemia_irwinii	Anemia_multiplex	51.402	107	46	2	70	170	50341	50661	2.43e-06	48.5
morffo2_Anemia_irwinii	Anemia_phyllitidis	62.281	114	31	3	1	110	50722	51039	6.12e-27	115
morffo2_Anemia_irwinii	Anemia_phyllitidis	50.382	131	50	4	153	283	54440	54787	1.63e-22	101
morffo2_Anemia_irwinii	Anemia_phyllitidis	39.766	171	57	6	23	170	50786	51229	3.08e-08	54.7
morffo2_Anemia_irwinii	Anemia_millefolia	81.25	48	9	0	42	89	51284	51427	6.61e-25	80.9
morffo2_Anemia_irwinii	Anemia_millefolia	100	23	0	0	1	23	51165	51233	6.61e-25	50.1
morffo2_Anemia_irwinii	Anemia_millefolia	81.818	33	6	0	22	54	51226	51324	3.03e-09	57.8
morffo2_Anemia_irwinii	Anemia_marginalis	58.73	63	20	1	23	85	50370	50540	2.54e-21	71.2
morffo2_Anemia_irwinii	Anemia_marginalis	91.304	23	2	0	1	23	50306	50374	2.54e-21	47.4
morffo2_Anemia_irwinii	Anemia_marginalis	57.895	57	23	1	134	190	50805	50972	6.23e-12	63.5
morffo2_Anemia_irwinii	Anemia_marginalis	78.571	14	3	0	76	89	50515	50556	6.23e-12	22.7
morffo2_Anemia_irwinii	Anemia_marginalis	53.333	15	7	0	92	106	50669	50713	6.23e-12	19.6
morffo2_Anemia_mandiocana	Anemia_mandiocana	100	745	0	0	1	745	54306	56540	0	1506
morffo2_Anemia_mandiocana	Anemia_mandiocana	39.706	68	39	1	51	118	119367	119170	8.48e-07	44.3
morffo2_Anemia_mandiocana	Anemia_mandiocana	50	20	10	0	21	40	119458	119399	8.48e-07	25
morffo2_Anemia_mandiocana	Anemia_hirsuta	85.081	744	105	2	1	744	54047	56260	0	1277
morffo2_Anemia_mandiocana	Anemia_hirsuta	41.558	77	41	2	51	125	119292	119068	4.74e-08	48.9
morffo2_Anemia_mandiocana	Anemia_hirsuta	50	20	10	0	21	40	119383	119324	4.74e-08	24.6
morffo2_Anemia_mandiocana	Anemia_oblongifolia	84.946	744	106	1	1	744	53883	56096	0	1276
morffo2_Anemia_mandiocana	Anemia_oblongifolia	40.506	79	43	2	49	125	118307	118077	2.38e-08	49.7
morffo2_Anemia_mandiocana	Anemia_oblongifolia	50	20	10	0	21	40	118392	118333	2.38e-08	24.6
morffo2_Anemia_mandiocana	Anemia_retroflexa	84.316	746	109	4	1	745	53979	56195	0	1273
morffo2_Anemia_mandiocana	Anemia_retroflexa	43.038	79	37	3	51	125	119072	118848	6.95e-07	46.2
morffo2_Anemia_mandiocana	Anemia_retroflexa	52.632	19	9	0	14	32	119193	119137	6.95e-07	23.1
morffo2_Anemia_mandiocana	Anemia_glareosa	83.78	746	114	3	1	745	54377	56596	0	1260
morffo2_Anemia_mandiocana	Anemia_glareosa	40.26	77	42	2	51	125	119634	119410	1.38e-06	45.4
morffo2_Anemia_mandiocana	Anemia_glareosa	52.632	19	9	0	14	32	119755	119699	1.38e-06	23.1
morffo2_Anemia_mandiocana	Anemia_rotundifolia	82.574	746	120	3	1	745	54085	56295	0	1242
morffo2_Anemia_mandiocana	Anemia_rotundifolia	41.558	77	41	2	51	125	117759	117535	2.4e-07	48.5
morffo2_Anemia_mandiocana	Anemia_rotundifolia	42.857	21	12	0	20	40	117854	117792	2.4e-07	22.3
morffo2_Anemia_mandiocana	Anemia_tomentosa	81.611	745	129	2	1	745	54276	56486	0	1234
morffo2_Anemia_mandiocana	Anemia_tomentosa	41.558	77	41	2	51	125	119327	119103	2.17e-07	48.1
morffo2_Anemia_mandiocana	Anemia_tomentosa	52.632	19	9	0	14	32	119452	119396	2.17e-07	23.1
morffo2_Anemia_mandiocana	Anemia_elegans	83.003	706	114	2	1	706	113242	111143	0	1182
morffo2_Anemia_mandiocana	Anemia_rutifolia	78.255	745	143	3	1	745	53466	55643	0	1176
morffo2_Anemia_mandiocana	Anemia_rutifolia	42.857	77	40	2	51	125	118408	118184	2.88e-08	48.9
morffo2_Anemia_mandiocana	Anemia_rutifolia	42.857	28	16	0	21	48	118503	118420	2.88e-08	25.4
morffo2_Anemia_mandiocana	Anemia_wightiana	82.914	556	93	2	191	745	51320	52984	0	936
morffo2_Anemia_mandiocana	Anemia_wightiana	39.13	115	64	3	14	126	117453	117121	1.88e-11	65.1
morffo2_Anemia_mandiocana	Anemia_mohriana	60.298	738	265	3	2	728	50514	52676	0	907
morffo2_Anemia_mandiocana	Anemia_mohriana	30.952	168	84	6	29	182	115206	114757	1.16e-07	52.8
morffo2_Anemia_mandiocana	Anemia_hispida	89.809	471	48	0	274	744	54327	55739	0	836
morffo2_Anemia_mandiocana	Anemia_hispida	78.261	276	54	1	1	276	53521	54330	0	440
morffo2_Anemia_mandiocana	Anemia_hispida	41.558	77	41	2	51	125	118677	118453	3.75e-08	48.9
morffo2_Anemia_mandiocana	Anemia_hispida	50	20	10	0	21	40	118768	118709	3.75e-08	25
morffo2_Anemia_mandiocana	Anemia_delicatula	77.273	484	94	1	1	484	53464	54867	0	770
morffo2_Anemia_mandiocana	Anemia_delicatula	80.228	263	50	2	483	745	54852	55634	0	412
morffo2_Anemia_mandiocana	Anemia_delicatula	39.796	98	55	2	21	116	118397	118110	1.58e-10	62
morffo2_Anemia_mandiocana	Anemia_simii	52.078	722	327	6	9	727	53783	55900	0	716
morffo2_Anemia_mandiocana	Anemia_simii	41.558	77	41	2	51	125	118394	118170	2.18e-07	48.1
morffo2_Anemia_mandiocana	Anemia_simii	52.632	19	9	0	14	32	118516	118460	2.18e-07	23.1
morffo2_Anemia_mandiocana	Anemia_collina	80.638	439	71	4	314	745	55147	56442	0	657
morffo2_Anemia_mandiocana	Anemia_collina	81.579	380	64	1	1	380	54225	55346	0	636
morffo2_Anemia_mandiocana	Anemia_collina	41.558	77	41	2	51	125	118722	118498	1.49e-07	48.5
morffo2_Anemia_mandiocana	Anemia_collina	41.558	77	41	2	51	125	143602	143826	1.49e-07	48.5
morffo2_Anemia_mandiocana	Anemia_collina	45	20	11	0	21	40	118813	118754	1.49e-07	23.1
morffo2_Anemia_mandiocana	Anemia_collina	45	20	11	0	21	40	143511	143570	1.49e-07	23.1
morffo2_Anemia_mandiocana	Anemia_irwinii	81.306	337	61	1	195	529	51287	52297	0	565
morffo2_Anemia_mandiocana	Anemia_irwinii	80.976	205	37	2	542	745	52329	52940	0	320
morffo2_Anemia_mandiocana	Anemia_irwinii	41.558	77	41	2	51	125	116924	116700	6.74e-09	48.1
morffo2_Anemia_mandiocana	Anemia_irwinii	48	25	13	0	14	38	117043	116969	6.74e-09	28.5
morffo2_Anemia_mandiocana	Anemia_irwinii	34.426	61	39	1	488	547	52165	52347	0.99	30
morffo2_Anemia_mandiocana	Anemia_colimensis	55.467	503	207	7	11	507	68124	69599	0	540
morffo2_Anemia_mandiocana	Anemia_colimensis	58.257	218	86	3	507	722	69592	70236	0	227
morffo2_Anemia_mandiocana	Anemia_lanipes	72.171	327	90	1	402	728	113448	114425	0	472
morffo2_Anemia_mandiocana	Anemia_lanipes	55.363	289	113	2	115	403	112640	113458	0	343
morffo2_Anemia_mandiocana	Anemia_lanipes	57.143	28	12	0	9	36	115690	115607	0.074	33.5
morffo2_Anemia_mandiocana	Anemia_marginata	72.507	371	97	1	1	371	53616	54713	4.2e-172	546
morffo2_Anemia_mandiocana	Anemia_marginata	82.105	285	50	1	446	730	54705	55556	6.87e-146	470
morffo2_Anemia_mandiocana	Anemia_marginata	41.558	77	41	2	51	125	118671	118447	1.57e-07	46.2
morffo2_Anemia_mandiocana	Anemia_marginata	47.826	23	12	0	21	43	118765	118697	1.57e-07	25.8
morffo2_Anemia_mandiocana	Anemia_warmingii	90.164	244	21	1	286	526	51999	52730	1.98e-141	457
morffo2_Anemia_mandiocana	Anemia_warmingii	91.329	173	15	0	572	744	52718	53236	4.33e-88	301
morffo2_Anemia_mandiocana	Anemia_warmingii	41.558	77	41	2	51	125	114565	114341	4.31e-08	48.9
morffo2_Anemia_mandiocana	Anemia_warmingii	50	20	10	0	21	40	114656	114597	4.31e-08	24.6
morffo2_Anemia_mandiocana	Anemia_phyllitidis	78.873	284	52	1	1	284	53960	54787	1.86e-140	454
morffo2_Anemia_mandiocana	Anemia_phyllitidis	37.931	58	34	1	51	108	114263	114096	0.000108	37
morffo2_Anemia_mandiocana	Anemia_phyllitidis	37.931	58	34	1	51	108	139142	139309	0.000108	37
morffo2_Anemia_mandiocana	Anemia_phyllitidis	50	20	10	0	21	40	114354	114295	0.000108	24.6
morffo2_Anemia_mandiocana	Anemia_phyllitidis	50	20	10	0	21	40	139051	139110	0.000108	24.6
morffo2_Anemia_mandiocana	Anemia_mexicana	67.073	82	27	0	572	653	52331	52576	3.47e-42	100
morffo2_Anemia_mandiocana	Anemia_mexicana	44.944	89	42	3	655	743	52578	52823	3.47e-42	70.1
morffo2_Anemia_mandiocana	Anemia_mexicana	82.609	23	4	0	550	572	52267	52335	3.47e-42	38.5
morffo2_Anemia_mandiocana	Anemia_adiantifolia	50.588	170	59	5	555	706	52168	52656	2.28e-30	126
morffo2_Anemia_mandiocana	Anemia_gardneri	68.333	60	17	2	687	745	52737	52913	5.69e-15	76.6
morffo2_Anemia_mandiocana	Anemia_gardneri	41.837	98	52	3	21	116	115958	115674	4.55e-11	63.9
morffo2_Anemia_mandiocana	Anemia_dregeana	41.558	77	41	2	51	125	113236	113012	3.88e-08	48.9
morffo2_Anemia_mandiocana	Anemia_dregeana	50	20	10	0	21	40	113327	113268	3.88e-08	24.6
morffo2_Anemia_mandiocana	Anemia_multiplex	41.558	77	41	2	51	125	112908	112684	4.31e-08	50.8
morffo2_Anemia_mandiocana	Anemia_multiplex	50	18	9	0	21	38	112999	112946	4.31e-08	22.7
morffo2_Anemia_mandiocana	Anemia_salvadorensis	41.558	77	41	2	51	125	112030	111806	5.53e-08	48.5
morffo2_Anemia_mandiocana	Anemia_salvadorensis	50	20	10	0	21	40	112122	112063	5.53e-08	24.6
morffo2_Anemia_mandiocana	Anemia_labiakii	41.558	77	41	2	51	125	112514	112290	1.75e-07	48.5
morffo2_Anemia_mandiocana	Anemia_labiakii	52.632	19	9	0	14	32	112635	112579	1.75e-07	23.1
morffo2_Anemia_mandiocana	Anemia_millefolia	41.558	77	41	2	51	125	112231	112007	9.35e-07	48.1
morffo2_Anemia_mandiocana	Anemia_millefolia	50	18	9	0	14	31	112352	112299	9.35e-07	21.2
morffo2_Anemia_mandiocana	Anemia_marginalis	31.944	72	48	1	72	143	110449	110237	0.002	38.9
morffo2_Anemia_marginata	Anemia_marginata	100	660	0	0	1	660	53616	55595	0	1274
morffo2_Anemia_marginata	Anemia_marginata	37.5	96	54	3	30	122	118740	118462	2.11e-07	51.6
morffo2_Anemia_marginata	Anemia_marginata	55	20	9	0	21	40	118765	118706	1.3	29.3
morffo2_Anemia_marginata	Anemia_delicatula	80.874	366	59	1	1	366	53464	54528	0	588
morffo2_Anemia_marginata	Anemia_delicatula	86.973	261	33	1	401	660	54852	55634	9.18e-141	445
morffo2_Anemia_marginata	Anemia_delicatula	87.179	39	5	0	364	402	54751	54867	9.18e-141	72.8
morffo2_Anemia_marginata	Anemia_delicatula	41.905	105	55	3	21	122	118397	118092	1.57e-13	71.6
morffo2_Anemia_marginata	Anemia_rutifolia	80.874	366	59	1	1	366	53466	54530	0	585
morffo2_Anemia_marginata	Anemia_rutifolia	87.542	297	37	0	364	660	54753	55643	8.41e-164	518
morffo2_Anemia_marginata	Anemia_rutifolia	40.476	84	46	2	40	122	118441	118199	5.4e-10	50.8
morffo2_Anemia_marginata	Anemia_rutifolia	55	20	9	0	21	40	118503	118444	5.4e-10	29.3
morffo2_Anemia_marginata	Anemia_retroflexa	77.322	366	82	1	1	366	53979	55073	8.51e-178	559
morffo2_Anemia_marginata	Anemia_retroflexa	82	300	51	1	364	660	55296	56195	3.5e-145	464
morffo2_Anemia_marginata	Anemia_retroflexa	40	95	49	4	32	122	119135	118863	2.03e-10	50.8
morffo2_Anemia_marginata	Anemia_retroflexa	68.421	19	6	0	14	32	119193	119137	2.03e-10	30.4
morffo2_Anemia_marginata	Anemia_glareosa	76.503	366	85	1	1	366	54377	55471	1.32e-175	552
morffo2_Anemia_marginata	Anemia_glareosa	81.063	301	53	2	364	660	55694	56596	2.44e-141	453
morffo2_Anemia_marginata	Anemia_glareosa	37.234	94	53	3	32	122	119697	119425	3.27e-10	50.1
morffo2_Anemia_marginata	Anemia_glareosa	68.421	19	6	0	14	32	119755	119699	3.27e-10	30.4
morffo2_Anemia_marginata	Anemia_collina	75.956	366	87	1	1	366	54225	55319	2.14e-174	549
morffo2_Anemia_marginata	Anemia_collina	81	300	54	2	364	660	55543	56442	6.41e-132	426
morffo2_Anemia_marginata	Anemia_collina	36.842	95	55	3	30	122	118788	118513	2.82e-07	51.2
morffo2_Anemia_marginata	Anemia_collina	36.842	95	55	3	30	122	143536	143811	2.82e-07	51.2
morffo2_Anemia_marginata	Anemia_collina	47.619	21	11	0	20	40	118816	118754	5.1	27.3
morffo2_Anemia_marginata	Anemia_collina	47.619	21	11	0	20	40	143508	143570	5.1	27.3
morffo2_Anemia_marginata	Anemia_elegans	77.596	366	81	1	1	366	113242	112148	1.05e-173	547
morffo2_Anemia_marginata	Anemia_elegans	83.908	261	41	1	364	623	111925	111143	3.73e-128	415
morffo2_Anemia_marginata	Anemia_tomentosa	77.049	366	82	1	1	366	54276	55367	1.9e-172	543
morffo2_Anemia_marginata	Anemia_tomentosa	78.878	303	62	2	360	660	55578	56486	1.32e-139	448
morffo2_Anemia_marginata	Anemia_tomentosa	39.286	84	47	2	40	122	119360	119118	3.07e-10	50.4
morffo2_Anemia_marginata	Anemia_tomentosa	68.421	19	6	0	14	32	119452	119396	3.07e-10	30.4
morffo2_Anemia_marginata	Anemia_oblongifolia	73.497	366	96	1	1	366	53883	54977	5.31e-172	542
morffo2_Anemia_marginata	Anemia_oblongifolia	78.595	299	61	2	364	659	55200	56096	2.8e-133	430
morffo2_Anemia_marginata	Anemia_oblongifolia	37.895	95	54	3	30	122	118367	118092	8.07e-09	56.2
morffo2_Anemia_marginata	Anemia_oblongifolia	55	20	9	0	21	40	118392	118333	1.4	29.3
morffo2_Anemia_marginata	Anemia_hirsuta	72.404	366	100	1	1	366	54047	55141	5.59e-171	539
morffo2_Anemia_marginata	Anemia_hirsuta	80.702	285	54	1	364	647	55364	56218	9.89e-131	423
morffo2_Anemia_marginata	Anemia_hirsuta	37.895	95	54	3	30	122	119358	119083	1.62e-08	55.1
morffo2_Anemia_marginata	Anemia_hirsuta	55	20	9	0	21	40	119383	119324	1.4	29.3
morffo2_Anemia_marginata	Anemia_mandiocana	72.507	371	97	1	1	366	54306	55418	9.29e-166	524
morffo2_Anemia_marginata	Anemia_mandiocana	82.105	285	50	1	364	647	55641	56495	1.53e-135	437
morffo2_Anemia_marginata	Anemia_mandiocana	36.264	91	53	3	30	118	119433	119170	1.03e-06	49.3
morffo2_Anemia_marginata	Anemia_mandiocana	55	20	9	0	21	40	119458	119399	1.5	29.3
morffo2_Anemia_marginata	Anemia_rotundifolia	73.842	367	92	2	1	366	54085	55176	6.99e-165	521
morffo2_Anemia_marginata	Anemia_rotundifolia	83.278	299	48	2	364	660	55399	56295	1.2e-151	483
morffo2_Anemia_marginata	Anemia_rotundifolia	38.202	89	51	2	35	122	117807	117550	1.64e-09	51.2
morffo2_Anemia_marginata	Anemia_rotundifolia	47.619	21	11	0	20	40	117854	117792	1.64e-09	27.3
morffo2_Anemia_marginata	Anemia_wightiana	82.333	300	50	1	364	660	52085	52984	3.72e-153	488
morffo2_Anemia_marginata	Anemia_wightiana	77.401	177	35	1	195	366	51332	51862	5.26e-70	246
morffo2_Anemia_marginata	Anemia_wightiana	43.478	115	59	3	14	125	117453	117118	8.14e-17	82.4
morffo2_Anemia_marginata	Anemia_hispida	68.635	271	84	1	1	271	53521	54330	4.03e-149	372
morffo2_Anemia_marginata	Anemia_hispida	85.714	98	14	0	269	366	54327	54620	4.03e-149	172
morffo2_Anemia_marginata	Anemia_hispida	83.456	272	44	1	364	634	54843	55658	8.97e-129	417
morffo2_Anemia_marginata	Anemia_hispida	37.895	95	54	3	30	122	118743	118468	1.62e-08	55.1
morffo2_Anemia_marginata	Anemia_hispida	55	20	9	0	21	40	118768	118709	1.4	29.3
morffo2_Anemia_marginata	Anemia_irwinii	77.451	204	43	1	460	660	52329	52940	1.01e-124	298
morffo2_Anemia_marginata	Anemia_irwinii	91.667	84	7	0	364	447	52046	52297	1.01e-124	166
morffo2_Anemia_marginata	Anemia_irwinii	77.401	177	35	1	195	366	51287	51817	1e-69	244
morffo2_Anemia_marginata	Anemia_irwinii	38.372	86	49	2	38	122	116963	116715	5.38e-12	49.7
morffo2_Anemia_marginata	Anemia_irwinii	57.692	26	11	0	14	39	117043	116966	5.38e-12	37.4
morffo2_Anemia_marginata	Anemia_irwinii	29.508	61	42	1	406	465	52165	52347	1.8	28.9
morffo2_Anemia_marginata	Anemia_mohriana	54.032	372	149	2	2	362	50514	51596	5.16e-124	403
morffo2_Anemia_marginata	Anemia_mohriana	69.048	294	84	2	364	657	51831	52691	2.67e-123	401
morffo2_Anemia_marginata	Anemia_mohriana	34.694	98	58	2	29	121	115206	114916	2.27e-08	54.7
morffo2_Anemia_marginata	Anemia_mohriana	48.936	47	18	2	96	140	114998	114870	0.064	33.5
morffo2_Anemia_marginata	Anemia_lanipes	70.035	287	86	0	364	650	113580	114440	6.96e-123	400
morffo2_Anemia_marginata	Anemia_lanipes	59.259	243	88	1	115	357	112640	113335	4.07e-86	293
morffo2_Anemia_marginata	Anemia_lanipes	57.143	28	12	0	9	36	115690	115607	0.028	34.7
morffo2_Anemia_marginata	Anemia_phyllitidis	71.685	279	76	1	1	279	53960	54787	3.31e-120	392
morffo2_Anemia_marginata	Anemia_phyllitidis	35.802	81	47	3	30	108	114329	114096	4.39e-05	43.9
morffo2_Anemia_marginata	Anemia_phyllitidis	35.802	81	47	3	30	108	139076	139309	4.39e-05	43.9
morffo2_Anemia_marginata	Anemia_phyllitidis	55	20	9	0	21	40	114354	114295	1.4	29.3
morffo2_Anemia_marginata	Anemia_phyllitidis	55	20	9	0	21	40	139051	139110	1.4	29.3
morffo2_Anemia_marginata	Anemia_simii	61.21	281	108	1	364	644	55061	55900	6.2e-95	319
morffo2_Anemia_marginata	Anemia_simii	47.339	357	176	4	9	362	53783	54826	1.03e-90	306
morffo2_Anemia_marginata	Anemia_simii	35.87	92	55	2	32	122	118451	118185	1.31e-10	51.6
morffo2_Anemia_marginata	Anemia_simii	68.421	19	6	0	14	32	118516	118460	1.31e-10	30.4
morffo2_Anemia_marginata	Anemia_colimensis	51.289	349	163	4	11	356	68124	69158	9.9e-95	318
morffo2_Anemia_marginata	Anemia_colimensis	54.694	245	101	6	399	639	69520	70236	1.12e-68	241
morffo2_Anemia_marginata	Anemia_colimensis	66.129	62	21	0	364	425	69414	69599	3.52e-20	93.2
morffo2_Anemia_marginata	Anemia_warmingii	78.616	159	33	1	490	647	52718	53194	2.71e-56	205
morffo2_Anemia_marginata	Anemia_warmingii	92.5	80	6	0	364	443	52488	52727	7.72e-41	158
morffo2_Anemia_marginata	Anemia_warmingii	82.022	89	13	1	281	366	51999	52265	2.69e-36	144
morffo2_Anemia_marginata	Anemia_warmingii	37.895	95	54	3	30	122	114631	114356	1.62e-08	55.1
morffo2_Anemia_marginata	Anemia_warmingii	55	20	9	0	21	40	114656	114597	1.4	29.3
morffo2_Anemia_marginata	Anemia_mexicana	73.171	82	22	0	490	571	52331	52576	8.99e-45	123
morffo2_Anemia_marginata	Anemia_mexicana	58.108	74	30	1	573	646	52578	52796	8.99e-45	57.8
morffo2_Anemia_marginata	Anemia_mexicana	78.261	23	5	0	468	490	52267	52335	8.99e-45	36.6
morffo2_Anemia_marginata	Anemia_adiantifolia	72.072	111	30	1	473	582	52168	52500	2.66e-39	153
morffo2_Anemia_marginata	Anemia_gardneri	41.346	104	56	3	21	122	115958	115656	9.24e-14	72.4
morffo2_Anemia_marginata	Anemia_gardneri	54.237	59	24	1	605	660	52737	52913	2.15e-10	61.2
morffo2_Anemia_marginata	Anemia_labiakii	38.298	94	52	3	32	122	112577	112305	4.53e-11	53.1
morffo2_Anemia_marginata	Anemia_labiakii	68.421	19	6	0	14	32	112635	112579	4.53e-11	30.4
morffo2_Anemia_marginata	Anemia_millefolia	38.298	94	52	3	32	122	112294	112022	1.27e-10	53.5
morffo2_Anemia_marginata	Anemia_millefolia	66.667	18	6	0	14	31	112352	112299	1.27e-10	28.5
morffo2_Anemia_marginata	Anemia_salvadorensis	38.202	89	51	2	35	122	112078	111821	4.21e-10	51.2
morffo2_Anemia_marginata	Anemia_salvadorensis	52.381	21	10	0	21	41	112122	112060	4.21e-10	29.3
morffo2_Anemia_marginata	Anemia_dregeana	37.895	95	54	3	30	122	113302	113027	1.62e-08	55.1
morffo2_Anemia_marginata	Anemia_dregeana	55	20	9	0	21	40	113327	113268	1.4	29.3
morffo2_Anemia_marginata	Anemia_multiplex	35.789	95	56	3	30	122	112974	112699	6.39e-08	53.1
morffo2_Anemia_marginata	Anemia_multiplex	52.632	19	9	0	21	39	112999	112943	6.8	26.9
morffo2_Anemia_marginata	Anemia_marginalis	36.735	49	30	1	72	120	110449	110306	2.39e-05	37
morffo2_Anemia_marginata	Anemia_marginalis	42.105	38	21	1	2	38	110639	110526	2.39e-05	26.9
morffo2_Anemia_marginata	Anemia_marginalis	42.553	47	21	2	96	140	110385	110257	1	29.6
morffo2_Anemia_mohriana	Anemia_mohriana	100	740	0	0	3	742	50514	52733	0	1514
morffo2_Anemia_mohriana	Anemia_mohriana	28.182	110	62	2	30	134	115206	114913	0.001	39.3
morffo2_Anemia_mohriana	Anemia_mohriana	45.455	44	18	2	111	152	114989	114870	1.5	29.3
morffo2_Anemia_mohriana	Anemia_rutifolia	63.245	721	254	1	3	723	53469	55598	0	961
morffo2_Anemia_mohriana	Anemia_rutifolia	33.784	74	36	1	52	125	118408	118226	2.97e-10	44.3
morffo2_Anemia_mohriana	Anemia_rutifolia	57.143	28	12	0	22	49	118503	118420	2.97e-10	37
morffo2_Anemia_mohriana	Anemia_oblongifolia	62.115	747	256	6	3	733	53886	56093	0	935
morffo2_Anemia_mohriana	Anemia_oblongifolia	32.895	76	38	1	50	125	118307	118119	6.5e-10	44.7
morffo2_Anemia_mohriana	Anemia_oblongifolia	70	20	6	0	22	41	118392	118333	6.5e-10	35.4
morffo2_Anemia_mohriana	Anemia_retroflexa	62.5	736	250	4	3	723	53982	56156	0	935
morffo2_Anemia_mohriana	Anemia_retroflexa	30.526	95	51	2	33	125	119135	118890	1.17e-07	38.9
morffo2_Anemia_mohriana	Anemia_retroflexa	56.25	32	12	1	6	35	119226	119131	1.17e-07	33.5
morffo2_Anemia_mohriana	Anemia_rotundifolia	61.696	731	254	5	8	723	54103	56262	0	931
morffo2_Anemia_mohriana	Anemia_rotundifolia	30.769	91	50	1	35	125	117810	117577	0.00012	42.7
morffo2_Anemia_mohriana	Anemia_rotundifolia	60.87	23	9	0	22	44	117851	117783	0.038	34.7
morffo2_Anemia_mohriana	Anemia_hirsuta	61.465	737	257	6	3	723	54050	56227	0	922
morffo2_Anemia_mohriana	Anemia_hirsuta	32.895	76	38	1	50	125	119298	119110	1.51e-09	43.1
morffo2_Anemia_mohriana	Anemia_hirsuta	70	20	6	0	22	41	119383	119324	1.51e-09	35.4
morffo2_Anemia_mohriana	Anemia_glareosa	61.885	732	257	4	3	723	54380	56542	0	922
morffo2_Anemia_mohriana	Anemia_glareosa	30.526	95	51	2	33	125	119697	119452	1.48e-07	39.3
morffo2_Anemia_mohriana	Anemia_glareosa	70	20	6	0	16	35	119752	119693	1.48e-07	32.7
morffo2_Anemia_mohriana	Anemia_tomentosa	61.149	731	263	4	3	723	54279	56438	0	905
morffo2_Anemia_mohriana	Anemia_tomentosa	32.432	74	37	1	52	125	119327	119145	4.35e-08	41.2
morffo2_Anemia_mohriana	Anemia_tomentosa	70	20	6	0	16	35	119449	119390	4.35e-08	32.7
morffo2_Anemia_mohriana	Anemia_mandiocana	60.298	738	265	3	3	723	54309	56489	0	903
morffo2_Anemia_mohriana	Anemia_mandiocana	30.864	81	43	1	50	130	119373	119170	3.89e-08	38.5
morffo2_Anemia_mohriana	Anemia_mandiocana	70	20	6	0	22	41	119458	119399	3.89e-08	35
morffo2_Anemia_mohriana	Anemia_mandiocana	33.962	53	26	2	196	245	141289	141149	9.5	22.7
morffo2_Anemia_mohriana	Anemia_mandiocana	22.222	36	28	0	144	179	141468	141361	9.5	20.8
morffo2_Anemia_mohriana	Anemia_elegans	61.952	707	247	3	3	698	113239	111152	0	897
morffo2_Anemia_mohriana	Anemia_simii	52.917	720	322	6	10	724	53783	55906	0	758
morffo2_Anemia_mohriana	Anemia_simii	32.432	74	37	1	52	125	118394	118212	4.35e-08	41.2
morffo2_Anemia_mohriana	Anemia_simii	70	20	6	0	16	35	118513	118454	4.35e-08	32.7
morffo2_Anemia_mohriana	Anemia_wightiana	64.801	554	171	4	207	736	51332	52993	0	753
morffo2_Anemia_mohriana	Anemia_wightiana	36.607	112	56	2	16	125	117450	117154	2.43e-12	68.2
morffo2_Anemia_mohriana	Anemia_hispida	67.573	478	142	2	236	712	54261	55658	0	661
morffo2_Anemia_mohriana	Anemia_hispida	50	280	119	3	3	272	53524	54330	4.97e-79	275
morffo2_Anemia_mohriana	Anemia_hispida	32.895	76	38	1	50	125	118683	118495	1.47e-09	43.1
morffo2_Anemia_mohriana	Anemia_hispida	70	20	6	0	22	41	118768	118709	1.47e-09	35.4
morffo2_Anemia_mohriana	Anemia_lanipes	87.246	345	44	0	398	742	113448	114482	0	624
morffo2_Anemia_mohriana	Anemia_lanipes	83.333	270	45	0	127	396	112640	113449	0	478
morffo2_Anemia_mohriana	Anemia_lanipes	61.538	26	10	0	12	37	115684	115607	0.013	36.2
morffo2_Anemia_mohriana	Anemia_delicatula	59.623	478	182	1	3	480	53467	54867	0	598
morffo2_Anemia_mohriana	Anemia_delicatula	69.796	245	74	0	479	723	54852	55586	0	363
morffo2_Anemia_mohriana	Anemia_delicatula	38.679	106	50	2	22	125	118397	118119	3.4e-13	70.9
morffo2_Anemia_mohriana	Anemia_collina	71.387	346	98	1	368	712	55321	56358	0	508
morffo2_Anemia_mohriana	Anemia_collina	53.646	384	157	3	3	376	54228	55346	0	418
morffo2_Anemia_mohriana	Anemia_collina	32.432	74	37	1	52	125	118722	118540	7.11e-09	42.4
morffo2_Anemia_mohriana	Anemia_collina	32.432	74	37	1	52	125	143602	143784	7.11e-09	42.4
morffo2_Anemia_mohriana	Anemia_collina	56.522	23	10	0	22	44	118813	118745	7.11e-09	33.9
morffo2_Anemia_mohriana	Anemia_collina	56.522	23	10	0	22	44	143511	143579	7.11e-09	33.9
morffo2_Anemia_mohriana	Anemia_irwinii	65.282	337	99	3	207	525	51287	52297	0	461
morffo2_Anemia_mohriana	Anemia_irwinii	63.978	186	67	0	538	723	52329	52886	0	248
morffo2_Anemia_mohriana	Anemia_irwinii	32.432	74	37	1	52	125	116924	116742	1.05e-09	41.2
morffo2_Anemia_mohriana	Anemia_irwinii	62.5	24	9	0	16	39	117040	116969	1.05e-09	38.1
morffo2_Anemia_mohriana	Anemia_irwinii	31.481	54	36	1	490	542	52183	52344	8	26.9
morffo2_Anemia_mohriana	Anemia_colimensis	52.734	512	220	8	3	503	68097	69599	1.5e-163	521
morffo2_Anemia_mohriana	Anemia_colimensis	57.258	248	96	6	474	717	69511	70236	6.97e-71	250
morffo2_Anemia_mohriana	Anemia_marginata	69.048	294	84	2	442	728	54705	55586	1.01e-130	426
morffo2_Anemia_mohriana	Anemia_marginata	55.645	372	143	3	3	363	53619	54701	1.79e-126	414
morffo2_Anemia_mohriana	Anemia_marginata	32.432	74	37	1	52	125	118671	118489	1.31e-08	39.7
morffo2_Anemia_mohriana	Anemia_marginata	70	20	6	0	22	41	118765	118706	1.31e-08	35.8
morffo2_Anemia_mohriana	Anemia_warmingii	72.428	243	64	1	282	521	51999	52727	5.78e-118	389
morffo2_Anemia_mohriana	Anemia_warmingii	57.558	172	67	2	568	733	52718	53233	5.25e-47	178
morffo2_Anemia_mohriana	Anemia_warmingii	32.895	76	38	1	50	125	114571	114383	1.59e-09	43.1
morffo2_Anemia_mohriana	Anemia_warmingii	70	20	6	0	22	41	114656	114597	1.59e-09	35.4
morffo2_Anemia_mohriana	Anemia_phyllitidis	50.178	281	121	3	8	280	53978	54787	7.75e-82	283
morffo2_Anemia_mohriana	Anemia_phyllitidis	70	20	6	0	22	41	114354	114295	0.021	35.4
morffo2_Anemia_mohriana	Anemia_phyllitidis	70	20	6	0	22	41	139051	139110	0.021	35.4
morffo2_Anemia_mohriana	Anemia_phyllitidis	26.25	80	58	1	29	108	114332	114096	0.03	35
morffo2_Anemia_mohriana	Anemia_phyllitidis	26.25	80	58	1	29	108	139073	139309	0.03	35
morffo2_Anemia_mohriana	Anemia_mexicana	69.136	81	25	0	568	648	52331	52573	1.99e-52	119
morffo2_Anemia_mohriana	Anemia_mexicana	49.398	83	41	1	651	733	52578	52823	1.99e-52	89.4
morffo2_Anemia_mohriana	Anemia_mexicana	73.913	23	6	0	546	568	52267	52335	1.99e-52	35.4
morffo2_Anemia_mohriana	Anemia_adiantifolia	65.766	111	37	1	551	660	52168	52500	5.33e-36	144
morffo2_Anemia_mohriana	Anemia_gardneri	36.441	118	59	3	22	138	115958	115650	1.13e-13	72.4
morffo2_Anemia_mohriana	Anemia_gardneri	53.659	41	19	0	683	723	52737	52859	0.000412	41.2
morffo2_Anemia_mohriana	Anemia_dregeana	32.895	76	38	1	50	125	113242	113054	1.59e-09	43.1
morffo2_Anemia_mohriana	Anemia_dregeana	70	20	6	0	22	41	113327	113268	1.59e-09	35.4
[truncated: 3,293 more rows]

## Sheet: BLAST_FTOL v1.6plastome
qseqid	sseqid	pident	length	mismatch	gapopen	qstart	qend	sstart	send	evalue	bitscore
morffo1_Lygodium_microphyllum	Lygodium_volubile_OM419365	100	429	0	0	1	429	98972	97686	0	874
morffo1_Lygodium_microphyllum	Lygodium_volubile_OM419365	100	429	0	0	1	429	149313	150599	0	874
morffo1_Lygodium_microphyllum	Lygodium_volubile_OM419365	53.6	125	54	2	306	428	96620	96252	2.5e-31	128
morffo1_Lygodium_microphyllum	Lygodium_volubile_OM419365	53.6	125	54	2	306	428	151665	152033	2.5e-31	128
morffo1_Lygodium_microphyllum	Lygodium_volubile_OM419365	43.796	137	74	1	188	324	96963	96562	3.96e-28	119
morffo1_Lygodium_microphyllum	Lygodium_volubile_OM419365	43.796	137	74	1	188	324	151322	151723	3.96e-28	119
morffo1_Lygodium_microphyllum	Lygodium_microphyllum_MG761729	100	429	0	0	1	429	145386	146672	0	874
morffo1_Lygodium_microphyllum	Lygodium_microphyllum_MG761729	53.6	125	54	2	306	428	147720	148088	2.5e-31	128
morffo1_Lygodium_microphyllum	Lygodium_microphyllum_MG761729	43.796	137	74	1	188	324	147377	147778	3.96e-28	119
morffo1_Lygodium_microphyllum	Schizaea_sprucei_ON207054	63.83	423	153	0	4	426	153427	154695	4.07e-174	541
morffo1_Lygodium_microphyllum	Schizaea_sprucei_ON207054	63.83	423	153	0	4	426	9410	8142	4.07e-174	541
morffo1_Lygodium_microphyllum	Schizaea_poeppigiana_ON207053	63.593	423	154	0	4	426	66361	67629	4.39e-170	530
morffo1_Lygodium_microphyllum	Schizaea_poeppigiana_ON207053	63.593	423	154	0	4	426	87016	85748	4.39e-170	530
morffo1_Lygodium_microphyllum	Coniogramme_japonica_MT130560	58.645	428	176	1	2	428	86747	85464	2.32e-158	496
morffo1_Lygodium_microphyllum	Coniogramme_japonica_MT130560	58.645	428	176	1	2	428	155068	156351	2.32e-158	496
morffo1_Lygodium_microphyllum	Desmophlebium_lechleri_MT130626	56.977	430	182	2	1	428	116942	115656	3.58e-158	496
morffo1_Lygodium_microphyllum	Desmophlebium_lechleri_MT130626	56.977	430	182	2	1	428	144854	146140	3.58e-158	496
morffo1_Lygodium_microphyllum	Desmophlebium_lechleri_MT130626	44.444	423	225	6	12	429	41680	42933	1.61e-107	350
morffo1_Lygodium_microphyllum	Saccoloma_elegans_MT130580	57.009	428	183	1	2	428	108982	107699	8.41e-157	492
morffo1_Lygodium_microphyllum	Saccoloma_elegans_MT130580	57.009	428	183	1	2	428	150801	152084	8.41e-157	492
morffo1_Lygodium_microphyllum	Saccoloma_elegans_MT130580	39.738	229	130	3	17	240	172413	171736	3.4e-82	155
morffo1_Lygodium_microphyllum	Saccoloma_elegans_MT130580	39.738	229	130	3	17	240	87370	88047	3.4e-82	155
morffo1_Lygodium_microphyllum	Saccoloma_elegans_MT130580	50.505	99	47	1	332	428	171456	171160	3.4e-82	99.8
morffo1_Lygodium_microphyllum	Saccoloma_elegans_MT130580	50.505	99	47	1	332	428	88327	88623	3.4e-82	99.8
morffo1_Lygodium_microphyllum	Saccoloma_elegans_MT130580	50.588	85	42	0	241	325	171734	171480	3.4e-82	91.7
morffo1_Lygodium_microphyllum	Saccoloma_elegans_MT130580	50.588	85	42	0	241	325	88049	88303	3.4e-82	91.7
morffo1_Lygodium_microphyllum	Adiantum_incisum_MT130585	57.576	429	181	1	1	428	57199	58485	2.14e-156	491
morffo1_Lygodium_microphyllum	Adiantum_ciliatum_ON076014	57.009	428	184	0	1	428	32396	31113	2.09e-154	485
morffo1_Lygodium_microphyllum	Stegnogramma_griffithii_MT130604	55.556	423	187	1	6	428	35796	37061	2.78e-153	481
morffo1_Lygodium_microphyllum	Loxogramme_involuta_MT130617	55.059	425	191	0	4	428	125563	124289	4.64e-153	481
morffo1_Lygodium_microphyllum	Loxogramme_acroscopa_MW876336	55.059	425	191	0	4	428	138564	137290	6.69e-153	481
morffo1_Lygodium_microphyllum	Loxogramme_acroscopa_MW876336	56.522	46	20	0	383	428	140557	140694	1.08e-05	49.3
morffo1_Lygodium_microphyllum	Polystichum_attenuatum_MT130606	55.478	429	188	2	1	428	33663	34943	3.45e-152	478
morffo1_Lygodium_microphyllum	Dennstaedtia_spinosa_OP168852	57.143	427	182	1	1	426	101544	100264	5.43e-152	478
morffo1_Lygodium_microphyllum	Dennstaedtia_spinosa_OP168852	57.143	427	182	1	1	426	149267	150547	5.43e-152	478
morffo1_Lygodium_microphyllum	Pteris_semipinnata_OL681881	56.177	429	187	1	1	428	94483	93197	6.33e-152	478
morffo1_Lygodium_microphyllum	Pteris_semipinnata_OL681881	56.177	429	187	1	1	428	149751	151037	6.33e-152	478
morffo1_Lygodium_microphyllum	Pteris_semipinnata_OL681881	44.63	419	228	4	12	428	97514	96264	4.13e-106	346
morffo1_Lygodium_microphyllum	Pteris_semipinnata_OL681881	44.63	419	228	4	12	428	146720	147970	4.13e-106	346
morffo1_Lygodium_microphyllum	Polystichum_semifertile_MT130677	55.012	429	190	2	1	428	33611	34891	1.94e-151	476
morffo1_Lygodium_microphyllum	Polystichum_deltodon_MN640792	56.643	429	184	2	1	428	23443	22160	5.55e-151	475
morffo1_Lygodium_microphyllum	Loxogramme_chinensis_MT130671	54.588	425	193	0	4	428	123442	122168	1.62e-150	474
morffo1_Lygodium_microphyllum	Acrostichum_speciosum_MT026711	54.695	426	193	0	4	429	49608	48331	2.45e-150	473
morffo1_Lygodium_microphyllum	Lepisorus_diversus_MT968973	54.695	426	193	0	4	429	141751	140474	4.25e-150	473
morffo1_Lygodium_microphyllum	Lepisorus_diversus_MT968973	54.695	426	193	0	4	429	97234	98511	4.25e-150	473
morffo1_Lygodium_microphyllum	Lepisorus_microphyllus_MN623356	54.695	426	193	0	4	429	142015	140738	4.54e-150	472
morffo1_Lygodium_microphyllum	Lepisorus_microphyllus_MN623356	54.695	426	193	0	4	429	97259	98536	4.54e-150	472
morffo1_Lygodium_microphyllum	Polypodium_rhodopleuron_MZ357091	55.529	425	189	0	4	428	17096	18370	6.43e-150	472
morffo1_Lygodium_microphyllum	Polypodium_rhodopleuron_MZ357091	55.529	425	189	0	4	428	125163	123889	6.43e-150	472
morffo1_Lygodium_microphyllum	Lepisorus_drymoglossoides_OP369280	54.695	426	193	0	4	429	141546	140269	6.81e-150	472
morffo1_Lygodium_microphyllum	Lepisorus_drymoglossoides_OP369280	54.695	426	193	0	4	429	97132	98409	6.81e-150	472
morffo1_Lygodium_microphyllum	Microsorum_rubidum_MT130640	54.779	429	194	0	1	429	68953	67667	1.79e-149	471
morffo1_Lygodium_microphyllum	Microgramma_lycopodioides_MT130703	54.93	426	192	0	4	429	154777	153500	2.76e-149	470
morffo1_Lygodium_microphyllum	Microgramma_lycopodioides_MT130703	54.93	426	192	0	4	429	85118	86395	2.76e-149	470
morffo1_Lygodium_microphyllum	Dennstaedtia_obtusifolia_OP168845	55.944	429	188	1	1	428	87913	86627	2.84e-149	470
morffo1_Lygodium_microphyllum	Dennstaedtia_obtusifolia_OP168845	55.944	429	188	1	1	428	156040	157326	2.84e-149	470
morffo1_Lygodium_microphyllum	Dennstaedtia_globulifera_OP168843	55.972	427	187	1	1	426	89063	87783	3.45e-149	470
morffo1_Lygodium_microphyllum	Dennstaedtia_globulifera_OP168843	55.972	427	187	1	1	426	157347	158627	3.45e-149	470
morffo1_Lygodium_microphyllum	Dennstaedtia_globulifera_OP168843	57.292	192	82	0	237	428	87394	86819	9.18e-67	232
morffo1_Lygodium_microphyllum	Dennstaedtia_globulifera_OP168843	57.292	192	82	0	237	428	159016	159591	9.18e-67	232
morffo1_Lygodium_microphyllum	Microgramma_vacciniifolia_MW876337	54.907	428	193	0	2	429	111940	113223	1.63e-148	468
morffo1_Lygodium_microphyllum	Microgramma_vacciniifolia_MW876337	54.907	428	193	0	2	429	24108	22825	1.63e-148	468
morffo1_Lygodium_microphyllum	Oleandra_articulata_MK705754	56.103	426	187	0	4	429	159098	157821	1.96e-148	468
morffo1_Lygodium_microphyllum	Oleandra_articulata_MK705754	56.103	426	187	0	4	429	86287	87564	1.96e-148	468
morffo1_Lygodium_microphyllum	Polypodium_subpetiolatum_MZ357092	54.225	426	195	0	1	426	14191	15468	2.22e-148	468
morffo1_Lygodium_microphyllum	Polypodium_subpetiolatum_MZ357092	54.225	426	195	0	1	426	125136	123859	2.22e-148	468
morffo1_Lygodium_microphyllum	Lomariopsis_lineata_MT130608	55.245	429	191	1	1	428	28977	30263	2.35e-148	468
morffo1_Lygodium_microphyllum	Dictymia_brownii_MW876312	54.292	431	187	2	4	429	24234	25511	6.79e-148	466
morffo1_Lygodium_microphyllum	Dictymia_brownii_MW876312	54.292	431	187	2	4	429	116525	115248	6.79e-148	466
morffo1_Lygodium_microphyllum	Bosmania_membranacea_MT130574	53.286	426	199	0	4	429	156076	154799	3.27e-147	464
morffo1_Lygodium_microphyllum	Bosmania_membranacea_MT130574	53.286	426	199	0	4	429	86115	87392	3.27e-147	464
morffo1_Lygodium_microphyllum	Drynaria_parishii_MW876315	54.46	426	194	0	4	429	12202	13479	4.12e-147	464
morffo1_Lygodium_microphyllum	Drynaria_parishii_MW876315	54.46	426	194	0	4	429	129684	128407	4.12e-147	464
morffo1_Lygodium_microphyllum	Oreogrammitis_reinwardtii_MW876347	53.846	429	197	1	1	428	28059	29345	6.42e-147	463
morffo1_Lygodium_microphyllum	Oreogrammitis_reinwardtii_MW876347	53.846	429	197	1	1	428	112548	111262	6.42e-147	463
morffo1_Lygodium_microphyllum	Doryopteris_concolor_MT130605	54.292	431	195	1	1	429	96010	94718	7.72e-147	463
morffo1_Lygodium_microphyllum	Doryopteris_concolor_MT130605	54.292	431	195	1	1	429	145867	147159	7.72e-147	463
morffo1_Lygodium_microphyllum	Thylacopteris_papillosa_MW876376	53.505	428	196	1	4	428	132097	133380	2.65e-146	461
morffo1_Lygodium_microphyllum	Thylacopteris_papillosa_MW876376	53.505	428	196	1	4	428	2018	735	2.65e-146	461
morffo1_Lygodium_microphyllum	Plagiogyria_euphlebia_MN027504	53.412	425	196	1	4	426	30123	28849	4.87e-146	461
morffo1_Lygodium_microphyllum	Monachosorum_arakii_OP081116	52.693	427	201	1	4	429	34903	36183	6.82e-146	460
morffo1_Lygodium_microphyllum	Serpocaulon_fraxinifolium_MW876370	54.118	425	195	0	4	428	109768	111042	7.96e-146	460
morffo1_Lygodium_microphyllum	Serpocaulon_fraxinifolium_MW876370	54.118	425	195	0	4	428	23642	22368	7.96e-146	460
morffo1_Lygodium_microphyllum	Serpocaulon_fraxinifolium_MW876370	42.5	40	23	0	12	51	24350	24469	2.4	32
morffo1_Lygodium_microphyllum	Serpocaulon_fraxinifolium_MW876370	42.5	40	23	0	12	51	109060	108941	2.4	32
morffo1_Lygodium_microphyllum	Polypodium_sibiricum_MW876355	54.588	425	193	0	4	428	118226	119500	1.5e-145	459
morffo1_Lygodium_microphyllum	Polypodium_sibiricum_MW876355	54.588	425	193	0	4	428	13494	12220	1.5e-145	459
morffo1_Lygodium_microphyllum	Antrophyum_semicostatum_MH173087	55.294	425	189	1	4	427	28567	29841	1.91e-145	459
morffo1_Lygodium_microphyllum	Niphidium_crassifolium_MW876344	53.991	426	196	0	4	429	23570	24847	3.04e-145	458
morffo1_Lygodium_microphyllum	Niphidium_crassifolium_MW876344	53.991	426	196	0	4	429	112197	110920	3.04e-145	458
morffo1_Lygodium_microphyllum	Polypodium_vulgare_MZ357093	54.353	425	192	1	4	428	125296	126564	3.38e-145	458
morffo1_Lygodium_microphyllum	Polypodium_vulgare_MZ357093	54.353	425	192	1	4	428	14145	12877	3.38e-145	458
morffo1_Lygodium_microphyllum	Arachniodes_superba_MT130657	56.643	429	183	2	1	428	95334	94054	3.59e-145	458
morffo1_Lygodium_microphyllum	Arachniodes_superba_MT130657	56.643	429	183	2	1	428	144360	145640	3.59e-145	458
morffo1_Lygodium_microphyllum	Elaphoglossum_stelligerum_MT130690	54.312	429	191	4	4	428	22817	24100	5.69e-145	457
morffo1_Lygodium_microphyllum	Elaphoglossum_stelligerum_MT130690	47.154	123	60	1	311	428	107755	107387	3.64e-22	101
morffo1_Lygodium_microphyllum	Elaphoglossum_stelligerum_MT130690	47.154	123	60	1	311	428	130449	130817	3.64e-22	101
morffo1_Lygodium_microphyllum	Asplenium_tenerum_MT700551	54.545	407	185	0	23	429	130814	129594	6.09e-145	457
morffo1_Lygodium_microphyllum	Asplenium_tenerum_MT700551	54.545	407	185	0	23	429	104835	106055	6.09e-145	457
morffo1_Lygodium_microphyllum	Vaginularia_trichoidea_MH173085	55.374	428	188	2	2	428	29805	31082	9.49e-145	457
morffo1_Lygodium_microphyllum	Haplopteris_taeniophylla_MT130586	55.269	427	190	1	1	426	93584	92304	1.85e-144	456
morffo1_Lygodium_microphyllum	Haplopteris_taeniophylla_MT130586	55.269	427	190	1	1	426	144404	145684	1.85e-144	456
morffo1_Lygodium_microphyllum	Haplopteris_flexuosa_MT130609	55.269	427	190	1	1	426	93699	92419	1.85e-144	456
morffo1_Lygodium_microphyllum	Haplopteris_flexuosa_MT130609	55.269	427	190	1	1	426	144521	145801	1.85e-144	456
morffo1_Lygodium_microphyllum	Pyrrosia_costata_MT130646	53.38	429	200	0	1	429	22695	23981	3.63e-144	455
morffo1_Lygodium_microphyllum	Dennstaedtia_sprucei_OP168853	54.312	429	195	1	1	428	90007	88721	1.15e-143	454
morffo1_Lygodium_microphyllum	Dennstaedtia_sprucei_OP168853	59.884	172	69	0	180	351	81925	82440	3.03e-71	213
morffo1_Lygodium_microphyllum	Dennstaedtia_sprucei_OP168853	51.429	70	34	0	350	419	82440	82649	3.03e-71	69.3
morffo1_Lygodium_microphyllum	Dennstaedtia_sprucei_OP168853	54.167	24	11	0	155	178	81854	81925	3.03e-71	28.1
morffo1_Lygodium_microphyllum	Dennstaedtia_sprucei_OP168853	37.234	94	58	1	79	172	83192	83470	2.67e-08	57.8
morffo1_Lygodium_microphyllum	Plagiogyria_adnata_MN623362	52.706	425	199	1	4	426	30177	28903	2.97e-143	453
morffo1_Lygodium_microphyllum	Calymmodon_cucullatus_OQ968267	52.113	426	204	0	4	429	76636	77913	3.25e-141	447
morffo1_Lygodium_microphyllum	Calymmodon_cucullatus_OQ968267	54.146	410	187	1	4	412	90190	88961	6.37e-137	434
morffo1_Lygodium_microphyllum	Micropolypodium_sikkimense_MW876339	53.717	417	182	2	4	409	26569	27819	1.26e-139	442
morffo1_Lygodium_microphyllum	Micropolypodium_sikkimense_MW876339	53.717	417	182	2	4	409	113340	112090	1.26e-139	442
morffo1_Lygodium_microphyllum	Micropolypodium_sikkimense_MW876339	56.962	316	136	0	114	429	22812	23759	4.26e-121	375
morffo1_Lygodium_microphyllum	Micropolypodium_sikkimense_MW876339	56.962	316	136	0	114	429	117097	116150	4.26e-121	375
morffo1_Lygodium_microphyllum	Micropolypodium_sikkimense_MW876339	41.748	103	60	0	1	103	22471	22779	4.26e-121	80.1
morffo1_Lygodium_microphyllum	Micropolypodium_sikkimense_MW876339	41.748	103	60	0	1	103	117438	117130	4.26e-121	80.1
morffo1_Lygodium_microphyllum	Oreogrammitis_tenuisecta_OQ968265	54.613	401	180	2	29	428	82124	80925	2.43e-138	439
morffo1_Lygodium_microphyllum	Oreogrammitis_tenuisecta_OQ968265	54.613	401	180	2	29	428	152944	154143	2.43e-138	439
morffo1_Lygodium_microphyllum	Oreogrammitis_tenuisecta_OQ968265	51.852	27	13	0	4	30	82206	82126	4.7	31.2
morffo1_Lygodium_microphyllum	Oreogrammitis_tenuisecta_OQ968265	51.852	27	13	0	4	30	152862	152942	4.7	31.2
morffo1_Lygodium_microphyllum	Oreogrammitis_adspersa_MT130563	52.582	426	201	1	4	428	82324	81047	4.86e-138	438
morffo1_Lygodium_microphyllum	Oreogrammitis_adspersa_MT130563	52.582	426	201	1	4	428	147792	149069	4.86e-138	438
morffo1_Lygodium_microphyllum	Saccoloma_inaequale_MT130691	57.796	372	156	1	58	428	106502	105387	6.88e-138	437
morffo1_Lygodium_microphyllum	Saccoloma_inaequale_MT130691	57.796	372	156	1	58	428	148770	149885	6.88e-138	437
morffo1_Lygodium_microphyllum	Saccoloma_inaequale_MT130691	50.407	123	61	0	306	428	168972	168604	9.76e-48	122
morffo1_Lygodium_microphyllum	Saccoloma_inaequale_MT130691	50.407	123	61	0	306	428	86300	86668	9.76e-48	122
morffo1_Lygodium_microphyllum	Saccoloma_inaequale_MT130691	28.916	332	158	12	10	300	169888	169004	9.76e-48	89
morffo1_Lygodium_microphyllum	Saccoloma_inaequale_MT130691	28.916	332	158	12	10	300	85384	86268	9.76e-48	89
morffo1_Lygodium_microphyllum	Saccoloma_inaequale_MT130691	43.902	123	64	2	83	200	169676	169308	6.41e-23	103
morffo1_Lygodium_microphyllum	Saccoloma_inaequale_MT130691	43.902	123	64	2	83	200	85596	85964	6.41e-23	103
morffo1_Lygodium_microphyllum	Saccoloma_inaequale_MT130691	57.143	56	24	0	2	57	106675	106508	6.16e-10	63.2
morffo1_Lygodium_microphyllum	Saccoloma_inaequale_MT130691	57.143	56	24	0	2	57	148597	148764	6.16e-10	63.2
morffo1_Lygodium_microphyllum	Lomariopsis_japurensis_MK705752	53.211	436	194	2	4	429	55972	54665	2.06e-137	436
morffo1_Lygodium_microphyllum	Hymenophyllum_sibthorpioides_OM419366	52.113	426	204	0	4	429	144333	143056	4.13e-137	435
morffo1_Lygodium_microphyllum	Hymenophyllum_sibthorpioides_OM419366	52.113	426	204	0	4	429	100414	101691	4.13e-137	435
morffo1_Lygodium_microphyllum	Grammitis_marginella_OQ968266	53.596	431	198	1	1	429	93384	92092	4.25e-137	435
morffo1_Lygodium_microphyllum	Grammitis_marginella_OQ968266	53.596	431	198	1	1	429	135683	136975	4.25e-137	435
morffo1_Lygodium_microphyllum	Tomophyllum_donianum_MT130584	53.659	410	189	1	4	412	151770	150541	2.58e-136	433
morffo1_Lygodium_microphyllum	Tomophyllum_donianum_MT130584	53.659	410	189	1	4	412	83815	85044	2.58e-136	433
morffo1_Lygodium_microphyllum	Hymenophyllum_polyanthos_MN583336	51.152	434	206	2	1	428	99639	98338	7.38e-136	431
morffo1_Lygodium_microphyllum	Hymenophyllum_polyanthos_MN583336	51.152	434	206	2	1	428	151038	152339	7.38e-136	431
morffo1_Lygodium_microphyllum	Hymenophyllum_polyanthos_MN583336	44.076	422	230	5	12	428	148046	146784	9.59e-100	328
morffo1_Lygodium_microphyllum	Hymenophyllum_polyanthos_MN583336	44.076	422	230	5	12	428	102631	103893	9.59e-100	328
morffo1_Lygodium_microphyllum	Prosaptia_obliquata_MW876357	51.643	426	205	1	4	428	23030	24307	9.32e-135	428
morffo1_Lygodium_microphyllum	Prosaptia_obliquata_MW876357	51.643	426	205	1	4	428	108981	107704	9.32e-135	428
morffo1_Lygodium_microphyllum	Leptochilus_pteropus_MW876341	50	426	213	0	4	429	59820	61097	5.28e-134	426
morffo1_Lygodium_microphyllum	Leptochilus_pteropus_MW876341	56.757	37	16	0	4	40	61905	62015	0.005	40.8
morffo1_Lygodium_microphyllum	Polystichum_fraxinellum_MT130647	56.915	376	161	1	1	376	22142	21018	5.76e-134	426
morffo1_Lygodium_microphyllum	Polystichum_fraxinellum_MT130647	54.098	61	28	0	368	428	21028	20846	7.09e-12	69.3
morffo1_Lygodium_microphyllum	Blechnidium_melanopus_MT130662	64.621	277	97	1	153	428	95227	94397	1.55e-132	370
morffo1_Lygodium_microphyllum	Blechnidium_melanopus_MT130662	64.621	277	97	1	153	428	143177	144007	1.55e-132	370
morffo1_Lygodium_microphyllum	Blechnidium_melanopus_MT130662	45.098	102	51	3	2	98	95705	95400	1.55e-132	78.6
morffo1_Lygodium_microphyllum	Blechnidium_melanopus_MT130662	45.098	102	51	3	2	98	142699	143004	1.55e-132	78.6
morffo1_Lygodium_microphyllum	Blechnidium_melanopus_MT130662	50.794	63	31	0	93	155	95412	95224	1.55e-132	67.4
morffo1_Lygodium_microphyllum	Blechnidium_melanopus_MT130662	50.794	63	31	0	93	155	142992	143180	1.55e-132	67.4
morffo1_Lygodium_microphyllum	Cheilanthes_micropteris_MH173078	51.852	432	201	3	1	428	49426	50712	3.9e-131	418
morffo1_Lygodium_microphyllum	Woodsia_polystichoides_MT130700	61.656	326	124	1	100	425	56202	55228	9.69e-131	408
morffo1_Lygodium_microphyllum	Woodsia_polystichoides_MT130700	41.837	98	57	0	1	98	56489	56196	9.69e-131	79.3
morffo1_Lygodium_microphyllum	Monachosorum_flagellare_OP081127	56.125	351	154	0	79	429	35094	36146	1.07e-129	414
morffo1_Lygodium_microphyllum	Monachosorum_flagellare_OP081127	41.176	68	40	0	4	71	34864	35067	2.82e-08	57.8
morffo1_Lygodium_microphyllum	Monachosorum_nipponicum_OP081131	56.125	351	154	0	79	429	35131	36183	1.07e-129	414
morffo1_Lygodium_microphyllum	Monachosorum_nipponicum_OP081131	41.176	68	40	0	4	71	34901	35104	2.82e-08	57.8
morffo1_Lygodium_microphyllum	Monachosorum_henryi_OP081138	56.125	351	154	0	79	429	35037	36089	2.95e-129	412
morffo1_Lygodium_microphyllum	Monachosorum_henryi_OP081138	42.647	68	39	0	4	71	34807	35010	1.26e-08	58.9
morffo1_Lygodium_microphyllum	Lepisorus_carnosus_MT130559	60.073	273	109	0	157	429	141307	140489	1.83e-127	338
morffo1_Lygodium_microphyllum	Lepisorus_carnosus_MT130559	60.073	273	109	0	157	429	97744	98562	1.83e-127	338
morffo1_Lygodium_microphyllum	Lepisorus_carnosus_MT130559	45.455	154	84	0	4	157	141770	141309	1.83e-127	138
morffo1_Lygodium_microphyllum	Lepisorus_carnosus_MT130559	45.455	154	84	0	4	157	97281	97742	1.83e-127	138
morffo1_Lygodium_microphyllum	Pityrogramma_calomelanos_MT130613	54.717	371	167	1	59	428	33888	35000	4.56e-125	400
morffo1_Lygodium_microphyllum	Lonchitis_occidentalis_MT130627	49.329	298	150	1	4	300	24567	23674	6.17e-125	291
morffo1_Lygodium_microphyllum	Lonchitis_occidentalis_MT130627	67.442	129	42	0	300	428	23666	23280	6.17e-125	177
morffo1_Lygodium_microphyllum	Lonchitis_occidentalis_MT130627	54	50	23	0	377	426	96531	96382	1.35e-17	56.2
morffo1_Lygodium_microphyllum	Lonchitis_occidentalis_MT130627	54	50	23	0	377	426	144757	144906	1.35e-17	56.2
morffo1_Lygodium_microphyllum	Lonchitis_occidentalis_MT130627	48.438	64	28	2	305	368	96763	96587	1.35e-17	53.5
morffo1_Lygodium_microphyllum	Lonchitis_occidentalis_MT130627	48.438	64	28	2	305	368	144525	144701	1.35e-17	53.5
morffo1_Lygodium_microphyllum	Lonchitis_occidentalis_MT130627	63.333	30	11	0	344	373	96644	96555	0.032	38.1
morffo1_Lygodium_microphyllum	Lonchitis_occidentalis_MT130627	63.333	30	11	0	344	373	144644	144733	0.032	38.1
morffo1_Lygodium_microphyllum	Drynaria_fortunei_MK761238	56.25	336	145	1	96	429	55817	54810	1.66e-124	390
morffo1_Lygodium_microphyllum	Drynaria_fortunei_MK761238	44.681	94	52	0	4	97	56088	55807	1.66e-124	76.3
morffo1_Lygodium_microphyllum	Dennstaedtia_werckleana_OP168855	61.864	236	89	1	193	428	86688	85984	9.36e-124	283
morffo1_Lygodium_microphyllum	Dennstaedtia_werckleana_OP168855	47.644	191	100	0	1	191	87269	86697	9.36e-124	181
morffo1_Lygodium_microphyllum	Dennstaedtia_werckleana_OP168855	57.5	240	102	0	180	419	82007	82726	6.6e-80	270
morffo1_Lygodium_microphyllum	Dennstaedtia_werckleana_OP168855	33.333	126	73	2	79	197	83260	83625	4.8e-11	66.6
morffo1_Lygodium_microphyllum	Histiopteris_herbacea_OP081129	48	425	216	4	8	428	38572	37301	1.99e-119	384
morffo1_Lygodium_microphyllum	Histiopteris_incisa_MT130622	48.219	421	213	4	12	428	98977	97718	2.11e-119	384
morffo1_Lygodium_microphyllum	Histiopteris_incisa_MT130622	48.219	421	213	4	12	428	146335	147594	2.11e-119	384
morffo1_Lygodium_microphyllum	Didymochlaena_truncatula_MT130600	48.086	418	213	3	12	428	37625	38869	1.38e-118	382
morffo1_Lygodium_microphyllum	Didymochlaena_truncatula_MT130600	53.055	311	143	1	1	308	33661	32729	1.24e-100	330
morffo1_Lygodium_microphyllum	Pteridrys_cnemidaria_MT130579	47.529	425	218	4	8	428	85057	83786	6.61e-118	380
morffo1_Lygodium_microphyllum	Oceaniopteris_gibba_MN623360	48.325	418	212	3	12	428	33562	32318	6.9e-118	380
morffo1_Lygodium_microphyllum	Lellingeria_brevistipes_MZ357088	59.873	314	126	0	116	429	107396	108337	9.48e-118	378
morffo1_Lygodium_microphyllum	Lellingeria_brevistipes_MZ357088	59.873	314	126	0	116	429	22751	21810	9.48e-118	378
morffo1_Lygodium_microphyllum	Lellingeria_brevistipes_MZ357088	46.512	86	46	0	8	93	107064	107321	9.48e-118	65.9
morffo1_Lygodium_microphyllum	Lellingeria_brevistipes_MZ357088	46.512	86	46	0	8	93	23083	22826	9.48e-118	65.9
morffo1_Lygodium_microphyllum	Asplenium_pseudocapillipes_OQ885476	65.101	149	52	0	278	426	55624	55178	1.12e-116	192
morffo1_Lygodium_microphyllum	Asplenium_pseudocapillipes_OQ885476	57.547	106	45	0	172	277	55947	55630	1.12e-116	136
morffo1_Lygodium_microphyllum	Asplenium_pseudocapillipes_OQ885476	42.162	185	91	5	2	176	56459	55923	1.12e-116	133
morffo1_Lygodium_microphyllum	Asplenium_pseudocapillipes_OQ885476	49.754	203	100	2	150	350	95780	95172	2.17e-77	203
morffo1_Lygodium_microphyllum	Asplenium_pseudocapillipes_OQ885476	49.754	203	100	2	150	350	145568	146176	2.17e-77	203
morffo1_Lygodium_microphyllum	Asplenium_pseudocapillipes_OQ885476	56.79	81	35	0	348	428	95178	94936	2.17e-77	89
morffo1_Lygodium_microphyllum	Asplenium_pseudocapillipes_OQ885476	56.79	81	35	0	348	428	146170	146412	2.17e-77	89
morffo1_Lygodium_microphyllum	Asplenium_pseudocapillipes_OQ885476	34.694	49	32	0	93	141	95943	95797	2.17e-77	39.3
morffo1_Lygodium_microphyllum	Asplenium_pseudocapillipes_OQ885476	34.694	49	32	0	93	141	145405	145551	2.17e-77	39.3
morffo1_Lygodium_microphyllum	Asplenium_pseudocapillipes_OQ885476	46.154	39	20	1	12	50	96190	96077	1.6	32.7
morffo1_Lygodium_microphyllum	Asplenium_pseudocapillipes_OQ885476	46.154	39	20	1	12	50	145158	145271	1.6	32.7
morffo1_Lygodium_microphyllum	Crepidomanes_latealatum_OP856550	63.636	297	108	0	130	426	11156	12046	5.2e-116	374
morffo1_Lygodium_microphyllum	Cheilanthes_tenuifolia_ON693579	62.5	296	107	3	136	428	106371	107255	8.18e-116	374
morffo1_Lygodium_microphyllum	Dicksonia_squarrosa_KJ569698	45.519	424	220	4	12	428	15947	17206	1.6e-113	367
morffo1_Lygodium_microphyllum	Dicksonia_squarrosa_KJ569698	45.519	424	220	4	12	428	130273	129014	1.6e-113	367
morffo1_Lygodium_microphyllum	Lepisorus_miyoshianus_MW876328	47.733	419	213	5	12	428	22253	23497	8.07e-113	365
morffo1_Lygodium_microphyllum	Lepisorus_miyoshianus_MW876328	47.733	419	213	5	12	428	115667	114423	8.07e-113	365
morffo1_Lygodium_microphyllum	Jamesonia_brasiliensis_MH173077	47.297	444	200	7	1	428	52179	53456	1.73e-112	364
morffo1_Lygodium_microphyllum	Jamesonia_brasiliensis_MH173077	47.297	444	200	7	1	428	24171	22894	1.73e-112	364
morffo1_Lygodium_microphyllum	Pyrrosia_lingua_MT210540	46.809	423	219	5	9	429	59832	58576	6.1e-112	363
morffo1_Lygodium_microphyllum	Pyrrosia_drakeana_MT210542	47.143	420	216	5	12	429	59555	58308	2.26e-111	361
morffo1_Lygodium_microphyllum	Pyrrosia_sheareri_MT130682	47.143	420	216	5	12	429	22954	24201	2.26e-111	361
morffo1_Lygodium_microphyllum	Platycerium_bifurcatum_MN623367	46.209	422	223	3	9	429	93147	91891	6.51e-111	360
morffo1_Lygodium_microphyllum	Platycerium_bifurcatum_MN623367	46.209	422	223	3	9	429	142841	144097	6.51e-111	360
morffo1_Lygodium_microphyllum	Pyrrosia_subfurfuracea_MK679765	47.143	420	216	5	12	429	59560	58313	7.38e-111	360
morffo1_Lygodium_microphyllum	Pyrrosia_bonii_MH352390	46.905	420	217	5	12	429	59540	58293	7.01e-110	357
morffo1_Lygodium_microphyllum	Eupodium_cicutifolium_MN412590	55.556	315	139	1	116	429	45563	44619	7.95e-110	357
morffo1_Lygodium_microphyllum	Davallia_divaricata_MT130639	46.262	428	218	6	7	429	53218	54480	8.58e-110	357
morffo1_Lygodium_microphyllum	Eupodium_kaulfussii_MN412589	55.556	315	139	1	116	429	45557	44613	2.4e-109	355
morffo1_Lygodium_microphyllum	Diplazium_unilobum_OL311050	45.863	423	219	6	12	428	130845	132101	7e-109	354
morffo1_Lygodium_microphyllum	Diplazium_unilobum_OL311050	45.863	423	219	6	12	428	2569	1313	7e-109	354
morffo1_Lygodium_microphyllum	Pyrrosia_penangiana_MW876359	46.793	421	217	6	12	429	84482	83232	1.02e-108	353
morffo1_Lygodium_microphyllum	Dryopteris_fragrans_KX418656	53.453	333	154	1	1	333	14935	15930	1.37e-108	353
morffo1_Lygodium_microphyllum	Dryopteris_fragrans_KX418656	53.453	333	154	1	1	333	109292	108297	1.37e-108	353
morffo1_Lygodium_microphyllum	Dryopteris_fragrans_KX418656	51.429	35	17	0	394	428	123040	122936	0.28	35
morffo1_Lygodium_microphyllum	Cheilanthes_subcordata_MH173072	45.199	427	210	7	12	426	152319	151075	2.06e-108	352
morffo1_Lygodium_microphyllum	Cheilanthes_subcordata_MH173072	45.199	427	210	7	12	426	95920	97164	2.06e-108	352
morffo1_Lygodium_microphyllum	Pyrrosia_petiolosa_MT210541	46.429	420	219	5	12	429	60976	59729	6.65e-108	351
morffo1_Lygodium_microphyllum	Antrophyum_henryi_MT130614	63.319	229	84	0	137	365	56883	56197	8.87e-108	298
morffo1_Lygodium_microphyllum	Antrophyum_henryi_MT130614	38.06	134	82	1	5	137	57281	56880	8.87e-108	95.5
morffo1_Lygodium_microphyllum	Antrophyum_henryi_MT130614	68	25	8	0	365	389	56195	56121	8.87e-108	39.3
morffo1_Lygodium_microphyllum	Tectaria_panamensis_MK705757	44.181	421	229	4	12	429	146010	144757	9.47e-107	348
morffo1_Lygodium_microphyllum	Tectaria_panamensis_MK705757	44.181	421	229	4	12	429	95345	96598	9.47e-107	348
morffo1_Lygodium_microphyllum	Pteris_cretica_MT130556	45.455	418	224	4	12	427	94461	93214	9.94e-107	348
morffo1_Lygodium_microphyllum	Pteris_cretica_MT130556	45.455	418	224	4	12	427	141195	142442	9.94e-107	348
morffo1_Lygodium_microphyllum	Elaphoglossum_marginatum_MT130569	53.709	337	148	5	76	406	55291	56295	1.53e-106	347
morffo1_Lygodium_microphyllum	Elaphoglossum_marginatum_MT130569	47.076	342	178	2	89	428	113504	112482	1.15e-88	296
morffo1_Lygodium_microphyllum	Elaphoglossum_marginatum_MT130569	47.076	342	178	2	89	428	136717	137739	1.15e-88	296
morffo1_Lygodium_microphyllum	Elaphoglossum_marginatum_MT130569	37.895	95	54	1	263	357	88612	88343	1.47e-07	55.5
morffo1_Lygodium_microphyllum	Elaphoglossum_marginatum_MT130569	37.895	95	54	1	263	357	161610	161879	1.47e-07	55.5
morffo1_Lygodium_microphyllum	Elaphoglossum_marginatum_MT130569	51.923	52	25	0	2	53	55062	55217	1.37e-06	52.4
morffo1_Lygodium_microphyllum	Elaphoglossum_marginatum_MT130569	55.556	45	20	0	384	428	88424	88290	0.000163	45.4
morffo1_Lygodium_microphyllum	Elaphoglossum_marginatum_MT130569	55.556	45	20	0	384	428	161798	161932	0.000163	45.4
morffo1_Lygodium_microphyllum	Notholaena_standleyi_MH173067	44.258	418	227	4	12	426	146071	144827	2.48e-106	347
morffo1_Lygodium_microphyllum	Notholaena_standleyi_MH173067	44.258	418	227	4	12	426	97255	98499	2.48e-106	347
morffo1_Lygodium_microphyllum	Pteris_multifida_MZ848380	45.455	418	224	4	12	427	94558	93311	3.37e-106	346
morffo1_Lygodium_microphyllum	Pteris_multifida_MZ848380	45.455	418	224	4	12	427	141386	142633	3.37e-106	346
morffo1_Lygodium_microphyllum	Pyrrosia_heteractis_MT130592	45.476	420	223	4	12	429	26416	27663	3.37e-106	346
morffo1_Lygodium_microphyllum	Dennstaedtia_dissecta_OP168841	44.34	424	224	4	12	429	86817	88070	3.79e-106	346
morffo1_Lygodium_microphyllum	Dennstaedtia_dissecta_OP168841	55.556	252	106	1	174	419	81943	82698	1.01e-80	273
morffo1_Lygodium_microphyllum	Dennstaedtia_dissecta_OP168841	40.278	72	43	0	79	150	83233	83448	3.75e-08	57.4
morffo1_Lygodium_microphyllum	Alsophila_podophylla_MG262389	45.215	418	225	4	13	428	155570	154323	5.41e-106	345
morffo1_Lygodium_microphyllum	Alsophila_podophylla_MG262389	45.215	418	225	4	13	428	97344	98591	5.41e-106	345
morffo1_Lygodium_microphyllum	Alsophila_podophylla_MG262389	60.976	41	16	0	355	395	32014	31892	1.83e-06	52
morffo1_Lygodium_microphyllum	Woodwardia_harlandii_MT130602	51.312	343	159	3	38	372	94600	93572	7.49e-106	345
morffo1_Lygodium_microphyllum	Woodwardia_harlandii_MT130602	51.312	343	159	3	38	372	142103	143131	7.49e-106	345
morffo1_Lygodium_microphyllum	Woodwardia_harlandii_MT130602	63.333	30	11	0	1	30	94716	94627	0.00016	45.4
morffo1_Lygodium_microphyllum	Woodwardia_harlandii_MT130602	63.333	30	11	0	1	30	141987	142076	0.00016	45.4
morffo1_Lygodium_microphyllum	Woodwardia_unigemmata_KT599101	59.559	272	110	0	82	353	94220	93405	1.18e-105	333
morffo1_Lygodium_microphyllum	Woodwardia_unigemmata_KT599101	59.559	272	110	0	82	353	141885	142700	1.18e-105	333
morffo1_Lygodium_microphyllum	Woodwardia_unigemmata_KT599101	40.964	83	49	0	1	83	94464	94216	1.18e-105	71.2
morffo1_Lygodium_microphyllum	Woodwardia_unigemmata_KT599101	40.964	83	49	0	1	83	141641	141889	1.18e-105	71.2
morffo1_Lygodium_microphyllum	Pyrrosia_assimilis_MN617019	45.606	421	221	6	12	429	60252	59005	2.91e-105	343
morffo1_Lygodium_microphyllum	Pyrrosia_angustissima_MT210543	45.843	421	220	6	12	429	61554	60307	3.39e-105	343
morffo1_Lygodium_microphyllum	Pteris_arisanensis_OP441371	44.63	419	228	4	12	428	94416	93166	4.44e-105	343
morffo1_Lygodium_microphyllum	Pteris_arisanensis_OP441371	44.63	419	228	4	12	428	147765	149015	4.44e-105	343
morffo1_Lygodium_microphyllum	Pteris_arisanensis_OP441371	63.846	130	47	0	299	428	144717	144328	8.4e-46	171
morffo1_Lygodium_microphyllum	Pteris_arisanensis_OP441371	63.846	130	47	0	299	428	97464	97853	8.4e-46	171
morffo1_Lygodium_microphyllum	Pteris_arisanensis_OP441371	44.118	68	38	0	4	71	144984	144781	2.45e-09	61.2
morffo1_Lygodium_microphyllum	Pteris_arisanensis_OP441371	44.118	68	38	0	4	71	97197	97400	2.45e-09	61.2
morffo1_Lygodium_microphyllum	Adiantum_aleuticum_MH173079	44.787	422	225	5	12	428	95767	94511	8.63e-105	342
morffo1_Lygodium_microphyllum	Adiantum_aleuticum_MH173079	44.787	422	225	5	12	428	144537	145793	8.63e-105	342
morffo1_Lygodium_microphyllum	Myriopteris_scabra_MH173083	43.943	421	228	4	12	428	97330	96080	3.04e-104	340
morffo1_Lygodium_microphyllum	Myriopteris_scabra_MH173083	43.943	421	228	4	12	428	147596	148846	3.04e-104	340
morffo1_Lygodium_microphyllum	Myriopteris_scabra_MH173083	51.977	177	83	2	254	428	147270	146740	6.36e-49	160
morffo1_Lygodium_microphyllum	Myriopteris_scabra_MH173083	51.977	177	83	2	254	428	97656	98186	6.36e-49	160
morffo1_Lygodium_microphyllum	Myriopteris_scabra_MH173083	48.889	45	23	0	197	241	147445	147311	6.36e-49	53.9
morffo1_Lygodium_microphyllum	Myriopteris_scabra_MH173083	48.889	45	23	0	197	241	97481	97615	6.36e-49	53.9
morffo1_Lygodium_microphyllum	Myriopteris_scabra_MH173083	36.691	278	99	9	176	426	120396	119713	1.28e-28	120
morffo1_Lygodium_microphyllum	Asplenium_wrightii_OM419360	50.915	328	161	0	1	328	54492	55475	4.3e-104	340
morffo1_Lygodium_microphyllum	Calciphilopteris_ludens_MT130590	46.778	419	219	4	12	428	144608	143358	6.96e-104	340
morffo1_Lygodium_microphyllum	Calciphilopteris_ludens_MT130590	46.778	419	219	4	12	428	95035	96285	6.96e-104	340
morffo1_Lygodium_microphyllum	Aleuritopteris_veitchii_ON693568	44.811	424	230	4	7	428	106463	105198	1.35e-103	338
morffo1_Lygodium_microphyllum	Aleuritopteris_veitchii_ON693568	44.811	424	230	4	7	428	136812	138077	1.35e-103	338
morffo1_Lygodium_microphyllum	Aleuritopteris_grevilleoides_ON693574	43.458	428	237	3	2	428	49797	51068	2.65e-103	338
morffo1_Lygodium_microphyllum	Bommeria_hispida_MH173074	43.269	416	234	2	12	426	122520	121276	3.37e-103	337
morffo1_Lygodium_microphyllum	Physematium_elongatum_MT130624	44.485	272	148	2	5	274	144523	143711	8.93e-103	233
morffo1_Lygodium_microphyllum	Physematium_elongatum_MT130624	44.485	272	148	2	5	274	93679	94491	8.93e-103	233
morffo1_Lygodium_microphyllum	Physematium_elongatum_MT130624	54.194	155	70	1	275	428	143705	143241	8.93e-103	160
morffo1_Lygodium_microphyllum	Physematium_elongatum_MT130624	54.194	155	70	1	275	428	94497	94961	8.93e-103	160
morffo1_Lygodium_microphyllum	Aleuritopteris_albofusca_ON693572	43.692	428	236	3	2	428	49499	50770	9.9e-103	336
morffo1_Lygodium_microphyllum	Cleistoblechnum_eburneum_MT130542	48.361	366	185	3	67	428	34226	35323	1.4e-102	336
morffo1_Lygodium_microphyllum	Glaphyropteridopsis_erubescens_MN623355	44.391	419	227	5	13	428	133186	131939	2.1e-102	335
morffo1_Lygodium_microphyllum	Glaphyropteridopsis_erubescens_MN623355	44.391	419	227	5	13	428	106491	107738	2.1e-102	335
morffo1_Lygodium_microphyllum	Aleuritopteris_ebenipes_ON693564	44.811	424	230	4	7	428	134592	133327	2.96e-102	335
morffo1_Lygodium_microphyllum	Aleuritopteris_ebenipes_ON693564	44.811	424	230	4	7	428	106864	108129	2.96e-102	335
morffo1_Lygodium_microphyllum	Oleandra_wallichii_MT130650	50.562	356	170	5	75	428	28439	29494	5.18e-102	334
morffo1_Lygodium_microphyllum	Oleandra_wallichii_MT130650	32.584	89	59	1	9	97	28240	28503	0.002	42
morffo1_Lygodium_microphyllum	Elaphoglossum_yoshinagae_ON898018	45.185	405	213	5	11	407	110651	109440	5.38e-102	334
morffo1_Lygodium_microphyllum	Elaphoglossum_yoshinagae_ON898018	45.185	405	213	5	11	407	140619	141830	5.38e-102	334
morffo1_Lygodium_microphyllum	Elaphoglossum_yoshinagae_ON898018	44.478	335	177	5	43	372	30245	29253	1.75e-75	258
morffo1_Lygodium_microphyllum	Elaphoglossum_yoshinagae_ON898018	52.5	80	36	1	259	336	88870	88631	3.72e-31	78.6
morffo1_Lygodium_microphyllum	Elaphoglossum_yoshinagae_ON898018	52.5	80	36	1	259	336	162400	162639	3.72e-31	78.6
morffo1_Lygodium_microphyllum	Elaphoglossum_yoshinagae_ON898018	56.522	46	20	0	383	428	88494	88357	3.72e-31	50.1
morffo1_Lygodium_microphyllum	Elaphoglossum_yoshinagae_ON898018	56.522	46	20	0	383	428	162776	162913	3.72e-31	50.1
morffo1_Lygodium_microphyllum	Elaphoglossum_yoshinagae_ON898018	68.75	32	10	0	353	384	88586	88491	3.72e-31	47
morffo1_Lygodium_microphyllum	Elaphoglossum_yoshinagae_ON898018	68.75	32	10	0	353	384	162684	162779	3.72e-31	47
morffo1_Lygodium_microphyllum	Elaphoglossum_yoshinagae_ON898018	56.522	69	30	0	360	428	29292	29086	2.86e-16	82.8
morffo1_Lygodium_microphyllum	Elaphoglossum_yoshinagae_ON898018	28.936	235	125	7	2	215	30361	29720	1.44e-09	62
morffo1_Lygodium_microphyllum	Platycerium_wallichii_MT130688	58.182	275	115	0	155	429	141695	140871	1.46e-101	333
morffo1_Lygodium_microphyllum	Platycerium_wallichii_MT130688	58.182	275	115	0	155	429	94018	94842	1.46e-101	333
morffo1_Lygodium_microphyllum	Platycerium_wallichii_MT130688	43.525	278	155	2	9	285	83675	82845	5.6e-94	229
morffo1_Lygodium_microphyllum	Platycerium_wallichii_MT130688	43.525	278	155	2	9	285	152038	152868	5.6e-94	229
morffo1_Lygodium_microphyllum	Platycerium_wallichii_MT130688	55.97	134	57	2	297	429	82813	82415	5.6e-94	136
morffo1_Lygodium_microphyllum	Platycerium_wallichii_MT130688	55.97	134	57	2	297	429	152900	153298	5.6e-94	136
morffo1_Lygodium_microphyllum	Loxogramme_avenia_MW876335	60.385	260	103	0	169	428	137240	138019	4.34e-101	332
morffo1_Lygodium_microphyllum	Loxogramme_avenia_MW876335	45.763	177	96	0	4	180	136726	137256	1.94e-42	161
morffo1_Lygodium_microphyllum	Elaphoglossum_luzonicum_MT130636	56.977	258	104	4	154	406	55521	56288	3.28e-100	288
morffo1_Lygodium_microphyllum	Elaphoglossum_luzonicum_MT130636	43.75	80	44	1	76	154	55280	55519	3.28e-100	65.9
morffo1_Lygodium_microphyllum	Elaphoglossum_luzonicum_MT130636	53.846	52	24	0	2	53	55051	55206	3.28e-100	53.9
morffo1_Lygodium_microphyllum	Elaphoglossum_luzonicum_MT130636	47.076	342	178	2	89	428	113492	112470	1.15e-88	296
morffo1_Lygodium_microphyllum	Elaphoglossum_luzonicum_MT130636	47.076	342	178	2	89	428	136706	137728	1.15e-88	296
morffo1_Lygodium_microphyllum	Elaphoglossum_luzonicum_MT130636	37.895	95	54	1	263	357	88600	88331	1.47e-07	55.5
morffo1_Lygodium_microphyllum	Elaphoglossum_luzonicum_MT130636	37.895	95	54	1	263	357	161598	161867	1.47e-07	55.5
morffo1_Lygodium_microphyllum	Elaphoglossum_luzonicum_MT130636	55.556	45	20	0	384	428	88412	88278	0.000163	45.4
morffo1_Lygodium_microphyllum	Elaphoglossum_luzonicum_MT130636	55.556	45	20	0	384	428	161786	161920	0.000163	45.4
morffo1_Lygodium_microphyllum	Cibotium_cumingii_OQ721088	43.675	419	232	4	12	428	151169	149919	3.65e-99	326
morffo1_Lygodium_microphyllum	Cibotium_cumingii_OQ721088	43.675	419	232	4	12	428	99694	100944	3.65e-99	326
morffo1_Lygodium_microphyllum	Cibotium_cumingii_OQ721088	56.637	113	45	2	231	343	149746	149420	6.16e-46	124
morffo1_Lygodium_microphyllum	Cibotium_cumingii_OQ721088	56.637	113	45	2	231	343	101117	101443	6.16e-46	124
morffo1_Lygodium_microphyllum	Cibotium_cumingii_OQ721088	61.29	62	24	0	340	401	149399	149214	6.16e-46	80.9
morffo1_Lygodium_microphyllum	Cibotium_cumingii_OQ721088	61.29	62	24	0	340	401	101464	101649	6.16e-46	80.9
morffo1_Lygodium_microphyllum	Vittaria_graminifolia_MH173089	43.468	421	233	4	12	429	29274	30530	7.8e-99	325
morffo1_Lygodium_microphyllum	Monachosorum_subdigitatum_OP081130	48.457	324	167	0	4	327	34243	35214	1.64e-98	324
morffo1_Lygodium_microphyllum	Monachosorum_subdigitatum_OP081130	61.739	115	44	0	315	429	35177	35521	2.03e-36	144
morffo1_Lygodium_microphyllum	Hemidictyum_marginatum_MT130628	48.857	350	157	5	88	419	145528	144491	6.88e-97	319
morffo1_Lygodium_microphyllum	Hemidictyum_marginatum_MT130628	48.857	350	157	5	88	419	93863	94900	6.88e-97	319
morffo1_Lygodium_microphyllum	Hemidictyum_marginatum_MT130628	32.558	86	37	3	8	86	145775	145560	0.17	35.8
morffo1_Lygodium_microphyllum	Hemidictyum_marginatum_MT130628	32.558	86	37	3	8	86	93616	93831	0.17	35.8
morffo1_Lygodium_microphyllum	Taenitis_blechnoides_OP743919	45.346	419	225	4	12	428	29496	30746	9.01e-97	319
morffo1_Lygodium_microphyllum	Asplenium_yoshinagae_OM419356	51.22	287	124	4	154	428	60392	61240	8.63e-95	280
morffo1_Lygodium_microphyllum	Asplenium_yoshinagae_OM419356	34.437	151	98	1	11	161	59955	60404	8.63e-95	87.8
morffo1_Lygodium_microphyllum	Schizaea_fistulosa_ON207051	57.031	128	53	2	204	331	13776	14153	1.15e-94	146
morffo1_Lygodium_microphyllum	Schizaea_fistulosa_ON207051	57.031	128	53	2	204	331	136083	135706	1.15e-94	146
morffo1_Lygodium_microphyllum	Schizaea_fistulosa_ON207051	42.331	163	91	1	39	198	13276	13764	1.15e-94	127
morffo1_Lygodium_microphyllum	Schizaea_fistulosa_ON207051	42.331	163	91	1	39	198	136583	136095	1.15e-94	127
morffo1_Lygodium_microphyllum	Schizaea_fistulosa_ON207051	56.122	98	43	0	332	429	14158	14451	1.15e-94	115
morffo1_Lygodium_microphyllum	Schizaea_fistulosa_ON207051	56.122	98	43	0	332	429	135701	135408	1.15e-94	115
morffo1_Lygodium_microphyllum	Schizaea_fistulosa_ON207051	35.417	96	48	5	248	337	143545	143808	0.007	40.4
morffo1_Lygodium_microphyllum	Schizaea_fistulosa_ON207051	35.417	96	48	5	248	337	6314	6051	0.007	40.4
morffo1_Lygodium_microphyllum	Leptochilus_hemionitideus_MH319943	40.876	274	154	4	4	272	120333	121145	2.5e-94	189
morffo1_Lygodium_microphyllum	Leptochilus_hemionitideus_MH319943	56.173	162	71	0	268	429	121148	121633	2.5e-94	177
morffo1_Lygodium_microphyllum	Trichomanes_trollii_MH348274	43.437	419	227	6	12	422	143449	142199	7.23e-94	311
morffo1_Lygodium_microphyllum	Trichomanes_trollii_MH348274	43.437	419	227	6	12	422	32523	33773	7.23e-94	311
morffo1_Lygodium_microphyllum	Campyloneurum_aglaolepis_MW876310	60.729	247	97	0	169	415	22189	22929	1.15e-93	310
morffo1_Lygodium_microphyllum	Campyloneurum_aglaolepis_MW876310	60.729	247	97	0	169	415	106690	105950	1.59e-93	310
morffo1_Lygodium_microphyllum	Campyloneurum_aglaolepis_MW876310	38.182	55	34	0	44	98	106862	106698	0.26	35
morffo1_Lygodium_microphyllum	Mankyua_chejuense_KP205433	51.155	303	148	0	124	426	61963	62871	3.12e-93	309
morffo1_Lygodium_microphyllum	Asplenium_nidus_MK002975	52.632	266	126	0	82	347	11524	10727	5.05e-92	295
morffo1_Lygodium_microphyllum	Asplenium_nidus_MK002975	42.683	82	47	0	1	82	11766	11521	5.05e-92	63.2
morffo1_Lygodium_microphyllum	Asplenium_nidus_MK002975	63.366	101	37	0	329	429	10784	10482	1.21e-30	126
morffo1_Lygodium_microphyllum	Abrodictyum_obscurum_OM419381	56.158	203	87	1	76	278	143368	142766	2.68e-90	233
morffo1_Lygodium_microphyllum	Abrodictyum_obscurum_OM419381	56.158	203	87	1	76	278	101479	102081	2.68e-90	233
morffo1_Lygodium_microphyllum	Abrodictyum_obscurum_OM419381	65.591	93	32	0	273	365	142778	142500	2.68e-90	119
morffo1_Lygodium_microphyllum	Abrodictyum_obscurum_OM419381	65.591	93	32	0	273	365	102069	102347	2.68e-90	119
morffo1_Lygodium_microphyllum	Abrodictyum_obscurum_OM419381	35.514	107	63	3	4	105	143595	143278	1.52e-08	58.5
morffo1_Lygodium_microphyllum	Abrodictyum_obscurum_OM419381	35.514	107	63	3	4	105	101252	101569	1.52e-08	58.5
morffo1_Lygodium_microphyllum	Hymenophyllum_holochilum_MH265124	50	324	148	5	81	393	100702	99740	3.46e-90	300
morffo1_Lygodium_microphyllum	Hymenophyllum_holochilum_MH265124	50	324	148	5	81	393	140812	141774	3.46e-90	300
morffo1_Lygodium_microphyllum	Alsophila_gigantea_MH603068	51.264	277	132	3	154	428	66525	65698	2.19e-89	275
morffo1_Lygodium_microphyllum	Alsophila_gigantea_MH603068	33.803	142	93	1	13	154	66944	66522	2.19e-89	75.5
morffo1_Lygodium_microphyllum	Alsophila_gigantea_MH603068	52.778	72	34	0	355	426	31311	31096	1e-14	78.2
morffo1_Lygodium_microphyllum	Alsophila_metteniana_MN795320	51.264	277	132	3	154	428	66579	65752	2.19e-89	275
morffo1_Lygodium_microphyllum	Alsophila_metteniana_MN795320	33.803	142	93	1	13	154	66998	66576	2.19e-89	75.5
morffo1_Lygodium_microphyllum	Alsophila_metteniana_MN795320	52.778	72	34	0	355	426	31397	31182	1e-14	78.2
morffo1_Lygodium_microphyllum	Vittaria_appalachiana_MH173091	40.238	420	246	4	13	429	28440	27187	7.33e-89	296
morffo1_Lygodium_microphyllum	Blechnopsis_orientalis_MT130644	46.254	307	151	5	136	428	94678	93758	1.01e-88	248
morffo1_Lygodium_microphyllum	Blechnopsis_orientalis_MT130644	46.254	307	151	5	136	428	141029	141949	1.01e-88	248
morffo1_Lygodium_microphyllum	Blechnopsis_orientalis_MT130644	47.727	88	45	1	12	98	95063	94800	1.01e-88	73.9
morffo1_Lygodium_microphyllum	Blechnopsis_orientalis_MT130644	47.727	88	45	1	12	98	140644	140907	1.01e-88	73.9
morffo1_Lygodium_microphyllum	Blechnopsis_orientalis_MT130644	45.652	46	23	1	98	141	94809	94672	1.01e-88	39.7
morffo1_Lygodium_microphyllum	Blechnopsis_orientalis_MT130644	45.652	46	23	1	98	141	140898	141035	1.01e-88	39.7
morffo1_Lygodium_microphyllum	Blechnopsis_orientalis_MT130644	50	20	10	0	1	20	95097	95038	1.01e-88	27.7
morffo1_Lygodium_microphyllum	Blechnopsis_orientalis_MT130644	50	20	10	0	1	20	140610	140669	1.01e-88	27.7
morffo1_Lygodium_microphyllum	Blechnopsis_orientalis_MT130644	57.692	78	30	1	253	327	94304	94071	1.7e-17	86.7
morffo1_Lygodium_microphyllum	Blechnopsis_orientalis_MT130644	57.692	78	30	1	253	327	141403	141636	1.7e-17	86.7
morffo1_Lygodium_microphyllum	Dennstaedtia_zeylanica_OP168849	45.921	331	174	3	5	333	142633	141650	1.68e-87	292
morffo1_Lygodium_microphyllum	Dennstaedtia_zeylanica_OP168849	45.921	331	174	3	5	333	93275	94258	1.68e-87	292
morffo1_Lygodium_microphyllum	Dennstaedtia_zeylanica_OP168849	59.048	105	43	0	324	428	141675	141361	1.5e-30	126
morffo1_Lygodium_microphyllum	Dennstaedtia_zeylanica_OP168849	59.048	105	43	0	324	428	94233	94547	1.5e-30	126
morffo1_Lygodium_microphyllum	Schizaea_dichotoma_ON207052	57.031	256	110	0	4	259	127841	127074	3.13e-87	291
morffo1_Lygodium_microphyllum	Schizaea_dichotoma_ON207052	57.031	256	110	0	4	259	107986	108753	3.13e-87	291
morffo1_Lygodium_microphyllum	Schizaea_dichotoma_ON207052	61.972	213	72	3	222	426	127212	126577	3.92e-69	239
morffo1_Lygodium_microphyllum	Schizaea_dichotoma_ON207052	61.972	213	72	3	222	426	108615	109250	3.92e-69	239
morffo1_Lygodium_microphyllum	Leptochilus_decurrens_MN044573	54.938	162	73	0	268	429	121315	121800	3.36e-86	172
morffo1_Lygodium_microphyllum	Leptochilus_decurrens_MN044573	39.565	230	131	5	48	272	120632	121312	3.36e-86	149
morffo1_Lygodium_microphyllum	Leptochilus_decurrens_MN044573	47.826	46	23	1	4	48	120493	120630	3.36e-86	40
morffo1_Lygodium_microphyllum	Hymenasplenium_obscurum_OM419355	41.878	394	222	5	12	400	146190	145015	2.66e-85	286
morffo1_Lygodium_microphyllum	Hymenasplenium_obscurum_OM419355	41.878	394	222	5	12	400	94749	95924	2.66e-85	286
morffo1_Lygodium_microphyllum	Hymenasplenium_obscurum_OM419355	56.79	81	34	1	289	368	96580	96338	5.4e-47	89.7
morffo1_Lygodium_microphyllum	Hymenasplenium_obscurum_OM419355	56.79	81	34	1	289	368	144359	144601	5.4e-47	89.7
morffo1_Lygodium_microphyllum	Hymenasplenium_obscurum_OM419355	52.703	74	34	1	179	252	96914	96696	5.4e-47	77
morffo1_Lygodium_microphyllum	Hymenasplenium_obscurum_OM419355	52.703	74	34	1	179	252	144025	144243	5.4e-47	77
morffo1_Lygodium_microphyllum	Hymenasplenium_obscurum_OM419355	52	50	24	0	370	419	96329	96180	5.4e-47	49.3
morffo1_Lygodium_microphyllum	Hymenasplenium_obscurum_OM419355	52	50	24	0	370	419	144610	144759	5.4e-47	49.3
morffo1_Lygodium_microphyllum	Hymenasplenium_obscurum_OM419355	62.963	27	9	1	254	279	96681	96601	5.4e-47	33.1
morffo1_Lygodium_microphyllum	Hymenasplenium_obscurum_OM419355	62.963	27	9	1	254	279	144258	144338	5.4e-47	33.1
morffo1_Lygodium_microphyllum	Pyrrosia_angustata_MW876358	45.593	329	176	2	39	366	86258	85278	1.43e-84	284
morffo1_Lygodium_microphyllum	Pyrrosia_angustata_MW876358	47.17	53	28	0	377	429	85246	85088	1.27e-05	49.3
morffo1_Lygodium_microphyllum	Cyclopeltis_crenata_MT130541	40.127	157	94	0	59	215	93397	92927	9.76e-84	131
morffo1_Lygodium_microphyllum	Cyclopeltis_crenata_MT130541	40.127	157	94	0	59	215	141270	141740	9.76e-84	131
morffo1_Lygodium_microphyllum	Cyclopeltis_crenata_MT130541	61.765	102	33	3	215	315	92925	92635	9.76e-84	116
morffo1_Lygodium_microphyllum	Cyclopeltis_crenata_MT130541	61.765	102	33	3	215	315	141742	142032	9.76e-84	116
morffo1_Lygodium_microphyllum	Cyclopeltis_crenata_MT130541	57.292	96	41	0	334	429	92623	92336	9.76e-84	104
morffo1_Lygodium_microphyllum	Cyclopeltis_crenata_MT130541	57.292	96	41	0	334	429	142044	142331	9.76e-84	104
morffo1_Lygodium_microphyllum	Stenochlaena_palustris_MT130594	54.688	256	115	1	1	255	93026	92259	2.05e-83	280
morffo1_Lygodium_microphyllum	Stenochlaena_palustris_MT130594	54.688	256	115	1	1	255	147650	148417	2.05e-83	280
morffo1_Lygodium_microphyllum	Cibotium_barometz_OQ721098	51.883	239	112	3	192	428	151316	150603	2.25e-83	236
morffo1_Lygodium_microphyllum	Cibotium_barometz_OQ721098	51.883	239	112	3	192	428	100399	101112	2.25e-83	236
morffo1_Lygodium_microphyllum	Cibotium_barometz_OQ721098	33.333	180	119	1	12	191	151849	151313	2.25e-83	93.6
morffo1_Lygodium_microphyllum	Cibotium_barometz_OQ721098	33.333	180	119	1	12	191	99866	100402	2.25e-83	93.6
morffo1_Lygodium_microphyllum	Cibotium_barometz_OQ721098	57.522	113	44	2	231	343	150115	149789	1.59e-47	128
morffo1_Lygodium_microphyllum	Cibotium_barometz_OQ721098	57.522	113	44	2	231	343	101600	101926	1.59e-47	128
morffo1_Lygodium_microphyllum	Cibotium_barometz_OQ721098	61.29	62	24	0	340	401	149784	149599	1.59e-47	81.6
morffo1_Lygodium_microphyllum	Cibotium_barometz_OQ721098	61.29	62	24	0	340	401	101931	102116	1.59e-47	81.6
morffo1_Lygodium_microphyllum	Plagiogyria_glauca_KP136831	56.522	253	110	0	79	331	29908	29150	2.37e-83	280
morffo1_Lygodium_microphyllum	Plagiogyria_glauca_KP136831	59.048	105	43	0	322	426	29183	28869	6.21e-31	127
morffo1_Lygodium_microphyllum	Callistopteris_apiifolia_OM419359	52.018	223	106	1	119	340	97430	96762	2.65e-82	243
morffo1_Lygodium_microphyllum	Callistopteris_apiifolia_OM419359	52.018	223	106	1	119	340	136656	137324	2.65e-82	243
morffo1_Lygodium_microphyllum	Callistopteris_apiifolia_OM419359	55.844	77	34	0	353	429	96730	96500	2.65e-82	83.2
morffo1_Lygodium_microphyllum	Callistopteris_apiifolia_OM419359	55.844	77	34	0	353	429	137356	137586	2.65e-82	83.2
morffo1_Lygodium_microphyllum	Dennstaedtia_glauca_OP168842	61.039	231	87	3	202	429	82050	82742	6.57e-80	266
morffo1_Lygodium_microphyllum	Dennstaedtia_glauca_OP168842	53.659	41	19	0	158	198	81914	82036	6.57e-80	52.4
morffo1_Lygodium_microphyllum	Dennstaedtia_glauca_OP168842	44.218	147	82	0	9	155	84085	84525	2.17e-30	125
morffo1_Lygodium_microphyllum	Pecluma_dulcis_MK705755	50.575	261	129	0	4	264	54429	55211	1.1e-78	267
morffo1_Lygodium_microphyllum	Pecluma_dulcis_MK705755	53.488	43	20	0	265	307	55207	55335	0.000118	46.2
morffo1_Lygodium_microphyllum	Aleuritopteris_squamosa_OP952633	67.692	195	63	0	234	428	152626	152042	1.85e-77	263
morffo1_Lygodium_microphyllum	Aleuritopteris_squamosa_OP952633	67.692	195	63	0	234	428	23527	24111	1.85e-77	263
morffo1_Lygodium_microphyllum	Aleuritopteris_squamosa_OP952633	46.816	267	139	3	1	264	153333	152533	2.05e-68	237
morffo1_Lygodium_microphyllum	Aleuritopteris_squamosa_OP952633	46.816	267	139	3	1	264	22820	23620	2.05e-68	237
morffo1_Lygodium_microphyllum	Tryonia_myriophylla_MH173076	49.468	188	90	4	148	330	30017	29454	3.91e-74	181
morffo1_Lygodium_microphyllum	Tryonia_myriophylla_MH173076	54.167	96	40	2	333	426	29448	29167	3.91e-74	95.5
morffo1_Lygodium_microphyllum	Tryonia_myriophylla_MH173076	39.683	63	36	2	80	141	30225	30040	3.91e-74	43.9
morffo1_Lygodium_microphyllum	Hymenasplenium_obliquissimum_MT130674	39.035	228	137	2	12	239	147409	146732	6.85e-74	162
morffo1_Lygodium_microphyllum	Hymenasplenium_obliquissimum_MT130674	39.035	228	137	2	12	239	94681	95358	6.85e-74	162
morffo1_Lygodium_microphyllum	Hymenasplenium_obliquissimum_MT130674	46.988	166	75	4	271	428	146642	146160	6.85e-74	117
morffo1_Lygodium_microphyllum	Hymenasplenium_obliquissimum_MT130674	46.988	166	75	4	271	428	95448	95930	6.85e-74	117
morffo1_Lygodium_microphyllum	Hymenasplenium_obliquissimum_MT130674	51.613	31	15	0	239	269	146733	146641	6.85e-74	38.9
morffo1_Lygodium_microphyllum	Hymenasplenium_obliquissimum_MT130674	51.613	31	15	0	239	269	95357	95449	6.85e-74	38.9
morffo1_Lygodium_microphyllum	Hymenasplenium_obliquissimum_MT130674	50	116	53	2	254	368	97699	97364	1.53e-39	101
morffo1_Lygodium_microphyllum	Hymenasplenium_obliquissimum_MT130674	50	116	53	2	254	368	144391	144726	1.53e-39	101
morffo1_Lygodium_microphyllum	Hymenasplenium_obliquissimum_MT130674	52.542	59	28	0	370	428	97355	97179	1.53e-39	58.5
morffo1_Lygodium_microphyllum	Hymenasplenium_obliquissimum_MT130674	52.542	59	28	0	370	428	144735	144911	1.53e-39	58.5
morffo1_Lygodium_microphyllum	Hymenasplenium_obliquissimum_MT130674	61.29	31	12	0	220	250	97812	97720	1.53e-39	43.5
morffo1_Lygodium_microphyllum	Hymenasplenium_obliquissimum_MT130674	61.29	31	12	0	220	250	144278	144370	1.53e-39	43.5
morffo1_Lygodium_microphyllum	Osmolindsaea_odorata_MT130576	46.128	297	129	6	154	428	95544	94681	7.1e-74	221
morffo1_Lygodium_microphyllum	Osmolindsaea_odorata_MT130576	46.128	297	129	6	154	428	146441	147304	7.1e-74	221
morffo1_Lygodium_microphyllum	Osmolindsaea_odorata_MT130576	48.75	80	41	0	75	154	95785	95546	7.1e-74	77
morffo1_Lygodium_microphyllum	Osmolindsaea_odorata_MT130576	48.75	80	41	0	75	154	146200	146439	7.1e-74	77
morffo1_Lygodium_microphyllum	Osmolindsaea_odorata_MT130576	40	85	50	1	1	84	96014	95760	2.3e-09	61.2
morffo1_Lygodium_microphyllum	Osmolindsaea_odorata_MT130576	40	85	50	1	1	84	145971	146225	2.3e-09	61.2
morffo1_Lygodium_microphyllum	Osmolindsaea_odorata_MT130576	74.194	31	8	0	323	353	95045	94953	2.61e-05	48.1
morffo1_Lygodium_microphyllum	Osmolindsaea_odorata_MT130576	74.194	31	8	0	323	353	146940	147032	2.61e-05	48.1
morffo1_Lygodium_microphyllum	Osmolindsaea_odorata_MT130576	60.606	33	13	0	380	412	94831	94733	0.000518	43.9
morffo1_Lygodium_microphyllum	Osmolindsaea_odorata_MT130576	60.606	33	13	0	380	412	147154	147252	0.000518	43.9
morffo1_Lygodium_microphyllum	Lepisorus_waltonii_MK287776	51.793	251	102	3	198	429	94653	93901	1.21e-71	246
morffo1_Lygodium_microphyllum	Lepisorus_waltonii_MK287776	51.793	251	102	3	198	429	143739	144491	1.21e-71	246
morffo1_Lygodium_microphyllum	Lepisorus_waltonii_MK287776	43.056	144	82	0	4	147	94914	94483	2.89e-27	116
morffo1_Lygodium_microphyllum	Lepisorus_waltonii_MK287776	43.056	144	82	0	4	147	143478	143909	2.89e-27	116
morffo1_Lygodium_microphyllum	Cryptogramma_brunoniana_MT130621	46.842	190	94	3	236	425	34250	33702	1.88e-70	172
morffo1_Lygodium_microphyllum	Cryptogramma_brunoniana_MT130621	51.389	72	33	1	163	232	34470	34255	1.88e-70	77.4
morffo1_Lygodium_microphyllum	Cryptogramma_brunoniana_MT130621	34.615	78	51	0	88	165	34708	34475	1.88e-70	58.2
morffo1_Lygodium_microphyllum	Woodwardia_japonica_MN587871	66.355	107	36	0	247	353	93826	93506	2.09e-68	144
morffo1_Lygodium_microphyllum	Woodwardia_japonica_MN587871	66.355	107	36	0	247	353	141879	142199	2.09e-68	144
morffo1_Lygodium_microphyllum	Woodwardia_japonica_MN587871	45.946	148	59	2	110	248	94235	93828	2.09e-68	135
morffo1_Lygodium_microphyllum	Woodwardia_japonica_MN587871	45.946	148	59	2	110	248	141470	141877	2.09e-68	135
morffo1_Lygodium_microphyllum	Woodwardia_japonica_MN587871	57.407	54	23	0	1	54	94287	94126	4.52e-11	66.6
morffo1_Lygodium_microphyllum	Woodwardia_japonica_MN587871	57.407	54	23	0	1	54	141418	141579	4.52e-11	66.6
morffo1_Lygodium_microphyllum	Lepisorus_clathratus_KY419704	50.598	251	105	4	198	429	94503	93751	2.86e-66	231
morffo1_Lygodium_microphyllum	Lepisorus_clathratus_KY419704	50.598	251	105	4	198	429	143589	144341	2.86e-66	231
morffo1_Lygodium_microphyllum	Lepisorus_clathratus_KY419704	43.137	153	87	0	4	156	94764	94306	1.65e-31	129
morffo1_Lygodium_microphyllum	Lepisorus_clathratus_KY419704	43.137	153	87	0	4	156	143328	143786	1.65e-31	129
morffo1_Lygodium_microphyllum	Lepisorus_clathratus_KY419704	55	20	9	0	202	221	93091	93032	4.1	31.2
morffo1_Lygodium_microphyllum	Lepisorus_clathratus_KY419704	55	20	9	0	202	221	145001	145060	4.1	31.2
morffo1_Lygodium_microphyllum	Sphaeropteris_lepifera_ON359895	50.485	206	99	3	154	357	118640	119254	2.03e-63	198
morffo1_Lygodium_microphyllum	Sphaeropteris_lepifera_ON359895	32.45	151	93	4	13	159	118221	118658	2.03e-63	65.1
morffo1_Lygodium_microphyllum	Sphaeropteris_lepifera_ON359895	50.282	177	87	1	208	383	31616	31086	2.02e-53	181
morffo1_Lygodium_microphyllum	Sphaeropteris_lepifera_ON359895	50	46	21	1	161	204	31767	31630	2.02e-53	48.9
morffo1_Lygodium_microphyllum	Sphaeropteris_lepifera_ON359895	56.604	53	23	0	374	426	31114	30956	1.24e-07	55.5
morffo1_Lygodium_microphyllum	Parahemionitis_arifolia_MT130558	50	178	86	2	173	349	47899	48426	7.46e-60	173
morffo1_Lygodium_microphyllum	Parahemionitis_arifolia_MT130558	55.263	76	34	0	353	428	48435	48662	7.46e-60	78.6
morffo1_Lygodium_microphyllum	Microsorum_punctatum_MW876342	42.049	283	151	3	12	282	13884	14729	3.71e-59	210
morffo1_Lygodium_microphyllum	Microsorum_punctatum_MW876342	42.049	283	151	3	12	282	125052	124207	3.71e-59	210
morffo1_Lygodium_microphyllum	Microsorum_punctatum_MW876342	51.534	163	76	2	268	429	14659	15141	8.49e-37	145
morffo1_Lygodium_microphyllum	Microsorum_punctatum_MW876342	51.534	163	76	2	268	429	124277	123795	8.49e-37	145
morffo1_Lygodium_microphyllum	Dennstaedtia_hirsuta_MT130587	56.15	187	82	0	242	428	141043	140483	4.24e-59	210
morffo1_Lygodium_microphyllum	Dennstaedtia_hirsuta_MT130587	56.15	187	82	0	242	428	93398	93958	4.24e-59	210
morffo1_Lygodium_microphyllum	Dennstaedtia_hirsuta_MT130587	42.991	214	121	1	44	256	141641	141000	3.2e-51	187
morffo1_Lygodium_microphyllum	Dennstaedtia_hirsuta_MT130587	42.991	214	121	1	44	256	92800	93441	3.2e-51	187
morffo1_Lygodium_microphyllum	Prosaptia_khasyana_MW876356	64.286	168	60	0	261	428	22797	23300	1.4e-57	206
morffo1_Lygodium_microphyllum	Prosaptia_khasyana_MW876356	64.286	168	60	0	261	428	107296	106793	1.4e-57	206
morffo1_Lygodium_microphyllum	Cyclogramma_auriculata_MT130552	56.831	183	75	3	220	398	33899	33351	3.82e-55	198
morffo1_Lygodium_microphyllum	Hymenophyllum_fumarioides_MN583335	46.847	222	112	2	1	216	98625	97960	4.4e-54	192
morffo1_Lygodium_microphyllum	Hymenophyllum_fumarioides_MN583335	46.847	222	112	2	1	216	148959	149624	4.4e-54	192
morffo1_Lygodium_microphyllum	Hymenophyllum_fumarioides_MN583335	80	20	4	0	215	234	97961	97902	4.4e-54	39.3
morffo1_Lygodium_microphyllum	Hymenophyllum_fumarioides_MN583335	80	20	4	0	215	234	149623	149682	4.4e-54	39.3
morffo1_Lygodium_microphyllum	Sphaeropteris_brunoniana_MT543220	51.412	177	84	2	208	383	31495	30968	2.66e-52	179
morffo1_Lygodium_microphyllum	Sphaeropteris_brunoniana_MT543220	48.889	45	21	1	162	204	31643	31509	2.66e-52	47
morffo1_Lygodium_microphyllum	Sphaeropteris_brunoniana_MT543220	56.604	53	23	0	374	426	30996	30838	1.24e-07	55.5
morffo1_Lygodium_microphyllum	Ophioglossum_petiolatum_OM897601	46.193	197	106	0	81	277	49352	49942	2.07e-48	179
morffo1_Lygodium_microphyllum	Ophioglossum_petiolatum_OM897601	41.317	167	96	2	264	429	49900	50397	3.35e-30	125
morffo1_Lygodium_microphyllum	Ophioglossum_reticulatum_OM897602	46.193	197	106	0	81	277	49364	49954	2.07e-48	179
morffo1_Lygodium_microphyllum	Ophioglossum_reticulatum_OM897602	40.719	167	97	2	264	429	49912	50409	2.24e-29	122
morffo1_Lygodium_microphyllum	Haplopteris_elongata_MT130678	58.553	152	63	0	275	426	92246	91791	6.54e-47	174
morffo1_Lygodium_microphyllum	Haplopteris_elongata_MT130678	58.553	152	63	0	275	426	140002	140457	6.54e-47	174
morffo1_Lygodium_microphyllum	Cibotium_sinoburmaense_OQ721083	58.879	107	41	1	237	343	148124	147813	1.17e-46	125
morffo1_Lygodium_microphyllum	Cibotium_sinoburmaense_OQ721083	58.879	107	41	1	237	343	99629	99940	1.17e-46	125
morffo1_Lygodium_microphyllum	Cibotium_sinoburmaense_OQ721083	61.29	62	24	0	340	401	147808	147623	1.17e-46	81.6
morffo1_Lygodium_microphyllum	Cibotium_sinoburmaense_OQ721083	61.29	62	24	0	340	401	99945	100130	1.17e-46	81.6
morffo1_Lygodium_microphyllum	Serpocaulon_loriceum_MW876372	64.615	130	46	0	299	428	108075	108464	1.27e-44	167
morffo1_Lygodium_microphyllum	Serpocaulon_loriceum_MW876372	64.615	130	46	0	299	428	22773	22384	2.38e-44	167
morffo1_Lygodium_microphyllum	Serpocaulon_loriceum_MW876372	56.863	51	22	0	112	162	107838	107990	2.32e-10	64.3
morffo1_Lygodium_microphyllum	Serpocaulon_loriceum_MW876372	42.5	40	23	0	12	51	22998	23117	2.3	32
morffo1_Lygodium_microphyllum	Serpocaulon_loriceum_MW876372	42.5	40	23	0	12	51	107703	107584	2.3	32
morffo1_Lygodium_microphyllum	Hypolepis_repens_OP081118	49.714	175	87	1	1	174	35158	34634	5.7e-43	163
morffo1_Lygodium_microphyllum	Ophioglossum_vulgatum_MZ066610	55.833	120	53	0	154	273	49845	50204	1.07e-40	145
morffo1_Lygodium_microphyllum	Ophioglossum_vulgatum_MZ066610	33.766	77	51	0	81	157	49622	49852	1.07e-40	42
morffo1_Lygodium_microphyllum	Ophioglossum_vulgatum_MZ066610	43.636	110	60	2	321	429	50344	50670	4.47e-24	91.7
morffo1_Lygodium_microphyllum	Ophioglossum_vulgatum_MZ066610	41.176	51	30	0	264	314	50174	50326	4.47e-24	40
morffo1_Lygodium_microphyllum	Ophioglossum_californicum_KC117178	55.833	120	53	0	154	273	49555	49914	1.07e-40	145
morffo1_Lygodium_microphyllum	Ophioglossum_californicum_KC117178	33.766	77	51	0	81	157	49332	49562	1.07e-40	42
morffo1_Lygodium_microphyllum	Ophioglossum_californicum_KC117178	43.636	110	60	2	321	429	50054	50380	4.47e-24	91.7
morffo1_Lygodium_microphyllum	Ophioglossum_californicum_KC117178	41.176	51	30	0	264	314	49884	50036	4.47e-24	40
morffo1_Lygodium_microphyllum	Synammia_intermedia_MW876375	49.711	173	81	2	260	428	111324	111836	2.09e-40	155
morffo1_Lygodium_microphyllum	Synammia_intermedia_MW876375	49.711	173	81	2	260	428	23032	22520	2.09e-40	155
morffo1_Lygodium_microphyllum	Synammia_feuillei_MW876374	49.711	173	81	2	260	428	111439	111951	2.09e-40	155
morffo1_Lygodium_microphyllum	Synammia_feuillei_MW876374	49.711	173	81	2	260	428	23138	22626	2.09e-40	155
morffo1_Lygodium_microphyllum	Synammia_espinosae_MW876373	49.711	173	81	2	260	428	111336	111848	2.15e-40	155
morffo1_Lygodium_microphyllum	Synammia_espinosae_MW876373	49.711	173	81	2	260	428	23149	22637	2.15e-40	155
morffo1_Lygodium_microphyllum	Ptisana_fraxinea_OM419377	54.494	178	80	1	252	428	142362	141829	4.81e-40	154
morffo1_Lygodium_microphyllum	Ptisana_fraxinea_OM419377	54.494	178	80	1	252	428	100561	101094	4.81e-40	154
morffo1_Lygodium_microphyllum	Dennstaedtia_samoensis_OP081119	50.833	120	59	0	93	212	123833	123474	1.46e-39	141
morffo1_Lygodium_microphyllum	Dennstaedtia_samoensis_OP081119	35.484	62	38	2	34	93	124021	123836	1.46e-39	42
morffo1_Lygodium_microphyllum	Selliguea_moulmeinensis_MW876364	36.875	320	154	11	83	390	138095	138946	5.75e-39	151
morffo1_Lygodium_microphyllum	Selliguea_moulmeinensis_MW876364	35.227	88	48	3	76	158	138040	138291	0.01	39.7
morffo1_Lygodium_microphyllum	Selliguea_lehmannii_MT130554	36.875	320	154	11	83	390	127995	127144	5.75e-39	151
morffo1_Lygodium_microphyllum	Selliguea_lehmannii_MT130554	35.227	88	48	3	76	158	128050	127799	0.01	39.7
morffo1_Lygodium_microphyllum	Cryptogramma_acrostichoides_MH173081	49.58	119	57	1	307	425	49095	49442	7.73e-39	110
morffo1_Lygodium_microphyllum	Cryptogramma_acrostichoides_MH173081	40.909	88	48	2	221	308	48844	49095	7.73e-39	70.9
morffo1_Lygodium_microphyllum	Cryptogramma_acrostichoides_MH173081	38.462	52	30	1	181	232	48729	48878	0.002	42.4
morffo1_Lygodium_microphyllum	Microlepia_nepalensis_OP168859	37.391	230	121	5	40	252	35067	35738	4.93e-37	145
morffo1_Lygodium_microphyllum	Hypolepis_punctata_OP081123	42.727	220	89	6	185	400	34784	34224	4.45e-36	142
morffo1_Lygodium_microphyllum	Pteris_vittata_MH173082	47.959	98	50	1	168	265	142074	141784	7.76e-36	89.7
morffo1_Lygodium_microphyllum	Pteris_vittata_MH173082	47.959	98	50	1	168	265	94635	94925	7.76e-36	89.7
morffo1_Lygodium_microphyllum	Pteris_vittata_MH173082	45	80	44	0	257	336	141805	141566	7.76e-36	81.6
morffo1_Lygodium_microphyllum	Pteris_vittata_MH173082	45	80	44	0	257	336	94904	95143	7.76e-36	81.6
morffo1_Lygodium_microphyllum	Pteris_vittata_MH173082	39	100	61	0	78	177	142343	142044	1.62e-17	87
morffo1_Lygodium_microphyllum	Pteris_vittata_MH173082	39	100	61	0	78	177	94366	94665	1.62e-17	87
morffo1_Lygodium_microphyllum	Selliguea_tatsienensis_MT130544	40.976	205	85	8	203	390	127699	127142	3.03e-35	115
morffo1_Lygodium_microphyllum	Selliguea_tatsienensis_MT130544	31.034	116	62	3	83	198	128000	127707	3.03e-35	53.5
morffo1_Lygodium_microphyllum	Selliguea_tatsienensis_MT130544	36.782	87	47	3	76	158	128055	127807	0.001	43.1
morffo1_Lygodium_microphyllum	Coniogramme_fraxinea_MT130619	32.547	212	124	7	38	241	85925	85323	1.3e-33	99.4
morffo1_Lygodium_microphyllum	Coniogramme_fraxinea_MT130619	32.547	212	124	7	38	241	150809	151411	1.3e-33	99.4
morffo1_Lygodium_microphyllum	Coniogramme_fraxinea_MT130619	41.228	114	57	4	240	349	85333	85010	1.3e-33	64.3
morffo1_Lygodium_microphyllum	Coniogramme_fraxinea_MT130619	41.228	114	57	4	240	349	151401	151724	1.3e-33	64.3
morffo1_Lygodium_microphyllum	Coniogramme_fraxinea_MT130619	64.935	77	26	1	321	396	85080	84850	1.32e-22	98.2
morffo1_Lygodium_microphyllum	Coniogramme_fraxinea_MT130619	64.935	77	26	1	321	396	151654	151884	1.32e-22	98.2
morffo1_Lygodium_microphyllum	Coniogramme_fraxinea_MT130619	48.387	31	16	0	398	428	84836	84744	1.32e-22	28.1
morffo1_Lygodium_microphyllum	Coniogramme_fraxinea_MT130619	48.387	31	16	0	398	428	151898	151990	1.32e-22	28.1
morffo1_Lygodium_microphyllum	Coniogramme_intermedia_MW221463	32.547	212	124	7	38	241	85780	85178	1.3e-33	99.4
morffo1_Lygodium_microphyllum	Coniogramme_intermedia_MW221463	32.547	212	124	7	38	241	150599	151201	1.3e-33	99.4
morffo1_Lygodium_microphyllum	Coniogramme_intermedia_MW221463	41.228	114	57	4	240	349	85188	84865	1.3e-33	64.3
morffo1_Lygodium_microphyllum	Coniogramme_intermedia_MW221463	41.228	114	57	4	240	349	151191	151514	1.3e-33	64.3
morffo1_Lygodium_microphyllum	Coniogramme_intermedia_MW221463	64.935	77	26	1	321	396	84935	84705	1.16e-22	98.6
morffo1_Lygodium_microphyllum	Coniogramme_intermedia_MW221463	64.935	77	26	1	321	396	151444	151674	1.16e-22	98.6
morffo1_Lygodium_microphyllum	Coniogramme_intermedia_MW221463	48.387	31	16	0	398	428	84691	84599	1.16e-22	28.1
morffo1_Lygodium_microphyllum	Coniogramme_intermedia_MW221463	48.387	31	16	0	398	428	151688	151780	1.16e-22	28.1
morffo1_Lygodium_microphyllum	Pichisermollodes_crenatopinnata_MW876367	34.635	384	190	15	36	390	132350	133405	3.04e-32	131
morffo1_Lygodium_microphyllum	Pichisermollodes_malacodon_MW876360	33.418	395	206	14	47	417	132399	133484	6.45e-31	127
morffo1_Lygodium_microphyllum	Haplopteris_ensiformis_OM867544	62.745	102	38	0	324	425	57901	58206	2.1e-29	122
morffo1_Lygodium_microphyllum	Haplopteris_ensiformis_OM867544	62.745	102	38	0	324	425	11503	11198	2.1e-29	122
morffo1_Lygodium_microphyllum	Onychium_lucidum_MT130597	49.618	131	60	3	298	426	92815	92435	1.38e-26	114
morffo1_Lygodium_microphyllum	Onychium_lucidum_MT130597	49.618	131	60	3	298	426	139414	139794	1.38e-26	114
morffo1_Lygodium_microphyllum	Onychium_japonicum_MH173069	48.855	131	61	3	298	426	92928	92548	3.56e-26	113
morffo1_Lygodium_microphyllum	Onychium_japonicum_MH173069	48.855	131	61	3	298	426	139519	139899	3.56e-26	113
morffo1_Lygodium_microphyllum	Matonia_pectinata_OM419375	43.258	178	91	4	12	183	166410	165889	5.48e-26	112
morffo1_Lygodium_microphyllum	Matonia_pectinata_OM419375	43.258	178	91	4	12	183	91377	91898	5.48e-26	112
morffo1_Lygodium_microphyllum	Hiya_brooksiae_OP081135	56.522	69	27	1	326	391	34693	34487	5.25e-23	76.3
morffo1_Lygodium_microphyllum	Hiya_brooksiae_OP081135	50	48	24	0	283	330	34818	34675	5.25e-23	52
morffo1_Lygodium_microphyllum	Mesopteris_tonkinensis_MH500229	35.465	172	102	4	13	180	155820	155320	1.87e-20	95.9
morffo1_Lygodium_microphyllum	Mesopteris_tonkinensis_MH500229	35.465	172	102	4	13	180	88239	88739	1.87e-20	95.9
morffo1_Lygodium_microphyllum	Hypolepis_resistens_OP168858	32.468	231	98	7	185	401	101302	100742	2.22e-20	95.5
morffo1_Lygodium_microphyllum	Odontosoria_chinensis_MT130658	58.824	85	35	0	344	428	53733	53479	2.39e-20	95.5
morffo1_Lygodium_microphyllum	Odontosoria_chinensis_MT130658	33.562	146	91	4	62	205	54206	53781	4.16e-09	60.5
morffo1_Lygodium_microphyllum	Lygodium_merrillii_OM350010	48.649	111	56	1	319	429	157888	157559	6.15e-20	94.4
morffo1_Lygodium_microphyllum	Lygodium_merrillii_OM350010	48.649	111	56	1	319	429	89630	89959	6.15e-20	94.4
morffo1_Lygodium_microphyllum	Schizaea_medusa_ON207050	48.544	103	53	0	8	110	71997	72305	1.7e-19	92.8
morffo1_Lygodium_microphyllum	Schizaea_medusa_ON207050	48.544	103	53	0	8	110	89996	89688	1.7e-19	92.8
morffo1_Lygodium_microphyllum	Lygodium_flexuosum_OM350009	47.748	111	57	1	319	429	158007	157678	1.77e-19	92.8
morffo1_Lygodium_microphyllum	Lygodium_flexuosum_OM350009	47.748	111	57	1	319	429	89564	89893	1.77e-19	92.8
morffo1_Lygodium_microphyllum	Crepidomanes_parvulum_MN905537	44.545	110	60	1	133	241	98709	98380	6.45e-18	88.2
morffo1_Lygodium_microphyllum	Crepidomanes_parvulum_MN905537	44.545	110	60	1	133	241	137782	138111	6.45e-18	88.2
morffo1_Lygodium_microphyllum	Crepidomanes_parvulum_MN905537	49.412	85	43	0	344	428	98388	98134	5.06e-16	82
morffo1_Lygodium_microphyllum	Crepidomanes_parvulum_MN905537	49.412	85	43	0	344	428	138103	138357	5.06e-16	82
morffo1_Lygodium_microphyllum	Hymenophyllum_wrightii_MN583337	65.789	38	13	0	298	335	98620	98507	1.29e-17	57
morffo1_Lygodium_microphyllum	Hymenophyllum_wrightii_MN583337	65.789	38	13	0	298	335	140693	140806	1.29e-17	57
morffo1_Lygodium_microphyllum	Hymenophyllum_wrightii_MN583337	43.59	78	44	0	336	413	98511	98278	1.29e-17	52.8
morffo1_Lygodium_microphyllum	Hymenophyllum_wrightii_MN583337	43.59	78	44	0	336	413	140802	141035	1.29e-17	52.8
morffo1_Lygodium_microphyllum	Davallia_fejeensis_MK705750	51.136	88	42	1	342	429	107004	107264	2.6e-17	86.3
morffo1_Lygodium_microphyllum	Goniophlebium_manmeiense_MW876321	40.336	119	71	0	4	122	146133	146489	1.9e-16	83.6
morffo1_Lygodium_microphyllum	Pichisermollodes_connexa_MT130564	61.644	73	26	2	319	390	126988	126773	2.64e-16	83.2
morffo1_Lygodium_microphyllum	Pichisermollodes_connexa_MT130564	27.076	277	155	9	86	345	127658	126918	1.13e-14	78.2
morffo1_Lygodium_microphyllum	Pichisermollodes_connexa_MT130564	28.846	104	71	1	47	150	127776	127474	0.006	40.4
morffo1_Lygodium_microphyllum	Lygodium_circinatum_OM327797	54.878	82	37	0	348	429	156284	156039	2.64e-16	83.2
morffo1_Lygodium_microphyllum	Lygodium_circinatum_OM327797	54.878	82	37	0	348	429	88112	88357	2.64e-16	83.2
morffo1_Lygodium_microphyllum	Blotiella_lindeniana_OP081137	38.261	115	50	4	305	407	34695	34378	1.16e-14	57
morffo1_Lygodium_microphyllum	Blotiella_lindeniana_OP081137	47.619	42	22	0	256	297	34843	34718	1.16e-14	42.7
morffo1_Lygodium_microphyllum	Blotiella_lindeniana_OP081137	58	50	21	0	123	172	34989	34840	1.08e-10	65.5
morffo1_Lygodium_microphyllum	Blotiella_lindeniana_OP081137	47.619	63	32	1	319	380	34649	34461	4.98e-08	57
morffo1_Lygodium_microphyllum	Blotiella_lindeniana_OP081137	50	36	15	1	12	47	35172	35074	8.2	30.4
morffo1_Lygodium_microphyllum	Blotiella_coursii_MT130655	34.395	157	93	2	12	163	34460	34005	2.54e-14	77
morffo1_Lygodium_microphyllum	Blotiella_madagascariensis_OP081099	34.395	157	93	2	12	163	34432	33977	2.54e-14	77
morffo1_Lygodium_microphyllum	Alsophila_acaulis_MT726940	53.623	69	32	0	355	423	31324	31118	9.53e-14	75.1
morffo1_Lygodium_microphyllum	Lonchitis_hirsuta_MT130654	54	50	23	0	377	426	95502	95353	3.28e-13	56.6
morffo1_Lygodium_microphyllum	Lonchitis_hirsuta_MT130654	54	50	23	0	377	426	143323	143472	3.28e-13	56.6
morffo1_Lygodium_microphyllum	Lonchitis_hirsuta_MT130654	63.333	30	11	0	344	373	95615	95526	3.28e-13	38.1
morffo1_Lygodium_microphyllum	Lonchitis_hirsuta_MT130654	63.333	30	11	0	344	373	143210	143299	3.28e-13	38.1
morffo1_Lygodium_microphyllum	Asplenium_sarelii_KY427331	56.25	64	28	0	366	429	93013	92822	3.81e-12	70.1
morffo1_Lygodium_microphyllum	Asplenium_sarelii_KY427331	56.25	64	28	0	366	429	140891	141082	3.81e-12	70.1
morffo1_Lygodium_microphyllum	Cheiropleuria_bicuspis_OM419348	56.14	57	25	0	350	406	146340	146170	2.45e-10	64.3
morffo1_Lygodium_microphyllum	Cheiropleuria_bicuspis_OM419348	56.14	57	25	0	350	406	98336	98506	2.45e-10	64.3
morffo1_Lygodium_microphyllum	Salvinia_cucullata_MF177095	29.568	301	167	14	143	429	120689	121498	9.93e-10	62.4
morffo1_Lygodium_microphyllum	Salvinia_cucullata_MF177095	36.047	86	49	2	294	373	142242	141985	2.33e-08	47.8
morffo1_Lygodium_microphyllum	Salvinia_cucullata_MF177095	36.047	86	49	2	294	373	92999	93256	2.33e-08	47.8
morffo1_Lygodium_microphyllum	Salvinia_cucullata_MF177095	45.161	31	17	0	368	398	142006	141914	2.33e-08	30.4
morffo1_Lygodium_microphyllum	Salvinia_cucullata_MF177095	45.161	31	17	0	368	398	93235	93327	2.33e-08	30.4
morffo1_Lygodium_microphyllum	Blotiella_glabra_OP168835	41.463	82	48	0	82	163	51365	51610	2.02e-09	61.2
morffo1_Lygodium_microphyllum	Azolla_nilotica_MF177090	39.13	69	42	0	360	428	137578	137372	6.58e-09	47
morffo1_Lygodium_microphyllum	Azolla_nilotica_MF177090	39.13	69	42	0	360	428	92194	92400	6.58e-09	47
morffo1_Lygodium_microphyllum	Azolla_nilotica_MF177090	40.476	42	22	2	286	326	137805	137686	6.58e-09	32.7
morffo1_Lygodium_microphyllum	Azolla_nilotica_MF177090	40.476	42	22	2	286	326	91967	92086	6.58e-09	32.7
morffo1_Lygodium_microphyllum	Azolla_nilotica_MF177090	81.25	16	3	0	303	318	134824	134777	6.1	30.8
morffo1_Lygodium_microphyllum	Azolla_nilotica_MF177090	81.25	16	3	0	303	318	94948	94995	6.1	30.8
morffo1_Lygodium_microphyllum	Hymenophyllum_pallidum_OM419369	63.636	44	15	1	322	364	99335	99204	1.4e-08	58.5
morffo1_Lygodium_microphyllum	Hymenophyllum_pallidum_OM419369	63.636	44	15	1	322	364	145937	146068	1.4e-08	58.5
morffo1_Lygodium_microphyllum	Terpsichore_asplenifolia_MZ357094	51.852	54	26	0	4	57	126983	126822	4.65e-08	57
morffo1_Lygodium_microphyllum	Terpsichore_asplenifolia_MZ357094	52	25	12	0	196	220	113270	113196	3	32
morffo1_Lygodium_microphyllum	Salvinia_natans_OK075076	40.541	74	28	2	305	370	140078	139881	5.84e-08	43.9
morffo1_Lygodium_microphyllum	Salvinia_natans_OK075076	40.541	74	28	2	305	370	92295	92492	5.84e-08	43.9
morffo1_Lygodium_microphyllum	Salvinia_natans_OK075076	48.485	33	17	0	366	398	139897	139799	5.84e-08	32.7
morffo1_Lygodium_microphyllum	Salvinia_natans_OK075076	48.485	33	17	0	366	398	92476	92574	5.84e-08	32.7
morffo1_Lygodium_microphyllum	Salvinia_natans_OK075076	31.844	179	88	9	207	375	113136	112672	0.042	37.7
morffo1_Lygodium_microphyllum	Salvinia_natans_OK075076	39.623	53	26	1	267	319	137283	137143	0.25	35.4
morffo1_Lygodium_microphyllum	Salvinia_natans_OK075076	39.623	53	26	1	267	319	95090	95230	0.25	35.4
morffo1_Lygodium_microphyllum	Paesia_elmeri_OP081115	58	50	21	0	351	400	34199	34050	1.11e-07	55.8
morffo1_Lygodium_microphyllum	Paesia_glandulosa_OP081139	58	50	21	0	351	400	34162	34013	1.8e-07	55.1
morffo1_Lygodium_microphyllum	Cystodium_sorbifolium_MT130630	25.806	341	182	13	110	414	23463	24380	2.46e-07	54.7
morffo1_Lygodium_microphyllum	Actinostachys_pennula_KU764518	40.698	86	31	2	180	265	99125	99322	3.92e-07	53.9
morffo1_Lygodium_microphyllum	Actinostachys_pennula_KU764518	48.649	37	19	0	171	207	99075	99185	0.82	33.5
morffo1_Lygodium_microphyllum	Hymenasplenium_unilaterale_KY427350	60.976	41	9	1	207	240	94237	94115	6.6e-07	48.5
morffo1_Lygodium_microphyllum	Hymenasplenium_unilaterale_KY427350	60.976	41	9	1	207	240	140867	140989	6.6e-07	48.5
morffo1_Lygodium_microphyllum	Hymenasplenium_unilaterale_KY427350	69.231	13	4	0	240	252	94113	94075	6.6e-07	24.6
morffo1_Lygodium_microphyllum	Hymenasplenium_unilaterale_KY427350	69.231	13	4	0	240	252	140991	141029	6.6e-07	24.6
morffo1_Lygodium_microphyllum	Lepisorus_spicatus_MW876330	58.696	46	19	0	384	429	113257	113394	1.03e-06	52.8
morffo1_Lygodium_microphyllum	Lepisorus_spicatus_MW876330	58.696	46	19	0	384	429	22407	22270	1.03e-06	52.8
morffo1_Lygodium_microphyllum	Schizaea_pectinata_KX258661	59.459	37	15	0	348	384	123199	123089	9.24e-06	44.7
morffo1_Lygodium_microphyllum	Schizaea_pectinata_KX258661	59.459	37	15	0	348	384	106413	106523	9.24e-06	44.7
morffo1_Lygodium_microphyllum	Schizaea_pectinata_KX258661	37.5	40	25	0	386	425	123090	122971	9.24e-06	24.6
morffo1_Lygodium_microphyllum	Schizaea_pectinata_KX258661	37.5	40	25	0	386	425	106522	106641	9.24e-06	24.6
morffo1_Lygodium_microphyllum	Angiopteris_angustifolia_KP099647	33.636	110	72	1	11	119	148816	148487	4.69e-05	47.4
morffo1_Lygodium_microphyllum	Angiopteris_angustifolia_KP099647	33.636	110	72	1	11	119	94489	94818	4.69e-05	47.4
morffo1_Lygodium_microphyllum	Schizaea_pusilla_ON120846	37.5	72	40	1	357	428	128257	128057	7.02e-05	46.6
morffo1_Lygodium_microphyllum	Schizaea_pusilla_ON120846	37.5	72	40	1	357	428	112573	112773	7.02e-05	46.6
morffo1_Lygodium_microphyllum	Angiopteris_fokiensis_ON022042	31.818	110	74	1	11	119	148312	147983	0.000483	43.9
morffo1_Lygodium_microphyllum	Angiopteris_fokiensis_ON022042	31.818	110	74	1	11	119	94458	94787	0.000483	43.9
morffo1_Lygodium_microphyllum	Angiopteris_evecta_DQ821119	31.818	110	74	1	11	119	149484	149155	0.000484	43.9
morffo1_Lygodium_microphyllum	Angiopteris_evecta_DQ821119	31.818	110	74	1	11	119	94127	94456	0.000484	43.9
morffo1_Lygodium_microphyllum	Angiopteris_yunnanensis_MN508633	31.818	110	74	1	11	119	148272	147943	0.00067	43.5
morffo1_Lygodium_microphyllum	Angiopteris_yunnanensis_MN508633	31.818	110	74	1	11	119	94408	94737	0.00067	43.5
morffo1_Lygodium_microphyllum	Azolla_rubra_MF177091	34.951	103	55	7	286	383	138789	138502	0.001	33.5
morffo1_Lygodium_microphyllum	Azolla_rubra_MF177091	34.951	103	55	7	286	383	92383	92670	0.001	33.5
morffo1_Lygodium_microphyllum	Azolla_rubra_MF177091	36.957	46	29	0	384	429	138502	138365	0.001	28.5
morffo1_Lygodium_microphyllum	Azolla_rubra_MF177091	36.957	46	29	0	384	429	92670	92807	0.001	28.5
morffo1_Lygodium_microphyllum	Azolla_rubra_MF177091	29.545	132	68	4	270	396	136075	135740	4.3	31.2
morffo1_Lygodium_microphyllum	Azolla_rubra_MF177091	29.545	132	68	4	270	396	95097	95432	4.3	31.2
morffo1_Lygodium_microphyllum	Azolla_filiculoides_MF177094	34.951	103	55	7	286	383	138759	138472	0.001	33.5
morffo1_Lygodium_microphyllum	Azolla_filiculoides_MF177094	34.951	103	55	7	286	383	92360	92647	0.001	33.5
morffo1_Lygodium_microphyllum	Azolla_filiculoides_MF177094	36.957	46	29	0	384	429	138472	138335	0.001	28.5
morffo1_Lygodium_microphyllum	Azolla_filiculoides_MF177094	36.957	46	29	0	384	429	92647	92784	0.001	28.5
morffo1_Lygodium_microphyllum	Azolla_filiculoides_MF177094	29.545	132	68	4	270	396	136045	135710	5.1	31.2
morffo1_Lygodium_microphyllum	Azolla_filiculoides_MF177094	29.545	132	68	4	270	396	95074	95409	5.1	31.2
morffo1_Lygodium_microphyllum	Schizaea_tenella_ON314248	36.842	76	31	2	279	337	101790	102017	0.001	42.7
morffo1_Lygodium_microphyllum	Anemia_adiantifolia_OM419342	48.077	52	23	2	309	358	36565	36416	0.008	40
morffo1_Lygodium_microphyllum	Anemia_adiantifolia_OM419342	44.068	59	26	1	337	388	36506	36330	0.023	38.5
morffo1_Lygodium_microphyllum	Azolla_caroliniana_MF177092	32.667	150	87	8	286	429	138563	138138	0.024	38.5
morffo1_Lygodium_microphyllum	Azolla_caroliniana_MF177092	32.667	150	87	8	286	429	92249	92674	0.024	38.5
morffo1_Lygodium_microphyllum	Azolla_caroliniana_MF177092	36.585	82	44	3	305	383	138505	138275	0.037	38.1
morffo1_Lygodium_microphyllum	Azolla_caroliniana_MF177092	36.585	82	44	3	305	383	92307	92537	0.037	38.1
morffo1_Lygodium_microphyllum	Azolla_caroliniana_MF177092	31.538	130	72	4	270	398	135863	135522	0.81	33.5
morffo1_Lygodium_microphyllum	Azolla_caroliniana_MF177092	31.538	130	72	4	270	398	94948	95289	0.81	33.5
morffo1_Lygodium_microphyllum	Azolla_microphylla_MF177089	30	150	92	8	286	429	138175	137747	0.17	35.8
morffo1_Lygodium_microphyllum	Azolla_microphylla_MF177089	30	150	92	8	286	429	92340	92768	0.17	35.8
morffo1_Lygodium_microphyllum	Azolla_microphylla_MF177089	28.221	163	96	5	270	427	135464	135024	0.37	34.7
morffo1_Lygodium_microphyllum	Azolla_microphylla_MF177089	28.221	163	96	5	270	427	95051	95491	0.37	34.7
morffo1_Lygodium_microphyllum	Cyrtomium_macrophyllum_OR051896	47.368	38	20	0	391	428	105106	104993	0.19	35.8
morffo1_Lygodium_microphyllum	Cyrtomium_macrophyllum_OR051896	47.368	38	20	0	391	428	128020	128133	0.19	35.8
morffo1_Lygodium_microphyllum	Cyrtomium_hemionitis_MT130568	47.368	38	20	0	391	428	105019	104906	0.19	35.8
morffo1_Lygodium_microphyllum	Cyrtomium_hemionitis_MT130568	47.368	38	20	0	391	428	128489	128602	0.19	35.8
morffo1_Lygodium_microphyllum	Cyrtomium_caryotideum_OR051895	47.368	38	20	0	391	428	105034	104921	0.19	35.8
morffo1_Lygodium_microphyllum	Cyrtomium_caryotideum_OR051895	47.368	38	20	0	391	428	128508	128621	0.19	35.8
morffo1_Lygodium_microphyllum	Cyrtomium_falcatum_KP189363	47.368	38	20	0	391	428	105466	105353	0.19	35.8
morffo1_Lygodium_microphyllum	Cyrtomium_falcatum_KP189363	47.368	38	20	0	391	428	128914	129027	0.19	35.8
morffo1_Lygodium_microphyllum	Cyrtomium_devexiscapulae_KT599100	47.368	38	20	0	391	428	105343	105230	0.19	35.8
morffo1_Lygodium_microphyllum	Cyrtomium_devexiscapulae_KT599100	47.368	38	20	0	391	428	128795	128908	0.19	35.8
morffo1_Lygodium_microphyllum	Cyrtomium_fortunei_MG913607	47.368	38	20	0	391	428	105286	105173	0.19	35.8
morffo1_Lygodium_microphyllum	Cyrtomium_fortunei_MG913607	47.368	38	20	0	391	428	128738	128851	0.19	35.8
morffo1_Lygodium_microphyllum	Azolla_pinnata_ON684377	30.534	131	74	4	270	399	135615	135271	0.29	35
morffo1_Lygodium_microphyllum	Azolla_pinnata_ON684377	30.534	131	74	4	270	399	95157	95501	0.29	35
morffo1_Lygodium_microphyllum	Adiantum_nelumboides_MN709399	58.621	29	12	0	353	381	78035	77949	0.44	34.7
morffo1_Lygodium_microphyllum	Scoliosorus_ensiformis_MH173090	39.535	43	23	1	387	429	91485	91366	1.9	32.3
morffo1_Lygodium_microphyllum	Scoliosorus_ensiformis_MH173090	39.535	43	23	1	387	429	136201	136320	1.9	32.3
morffo1_Lygodium_microphyllum	Equisetum_giganteum_MW282958	41.463	41	22	1	355	395	92657	92541	2.9	32
morffo1_Lygodium_microphyllum	Pentagramma_triangularis_MH173070	31.081	74	48	2	12	83	61659	61441	3	31.6
morffo1_Lygodium_microphyllum	Equisetum_ramosissimum_MW074919	41.026	39	21	1	355	393	92505	92395	6.4	30.8
morffo1_Lygodium_microphyllum	Equisetum_ramosissimum_MW074919	41.026	39	21	1	355	393	130377	130487	6.4	30.8
morffo1_Lygodium_microphyllum	Equisetum_hyemale_KC117177	41.026	39	21	1	355	393	93098	92988	7.9	30.4
morffo1_Lygodium_microphyllum	Equisetum_hyemale_KC117177	41.026	39	21	1	355	393	131243	131353	7.9	30.4
morffo1_Anemia_delicatula	Didymochlaena_truncatula_MT130600	75.481	416	101	1	23	437	37622	38869	0	596
morffo1_Anemia_delicatula	Didymochlaena_truncatula_MT130600	41.956	317	175	3	10	317	33679	32729	6.41e-70	242
morffo1_Anemia_delicatula	Oceaniopteris_gibba_MN623360	74.76	416	104	1	23	437	33565	32318	0	588
morffo1_Anemia_delicatula	Dicksonia_squarrosa_KJ569698	54.976	422	184	3	23	438	15944	17209	2.6e-133	424
morffo1_Anemia_delicatula	Dicksonia_squarrosa_KJ569698	54.976	422	184	3	23	438	130276	129011	2.6e-133	424
morffo1_Anemia_delicatula	Diplazium_unilobum_OL311050	53.444	421	189	4	23	437	130842	132101	1.19e-125	402
morffo1_Anemia_delicatula	Diplazium_unilobum_OL311050	53.444	421	189	4	23	437	2572	1313	1.19e-125	402
morffo1_Anemia_delicatula	Plagiogyria_adnata_MN623362	50.714	420	202	2	24	438	30153	28894	2.75e-121	390
morffo1_Anemia_delicatula	Plagiogyria_euphlebia_MN027504	51.069	421	199	4	24	438	30099	28840	2.2e-120	387
morffo1_Anemia_delicatula	Dennstaedtia_spinosa_OP168852	51.196	418	200	3	24	437	101511	100258	1.21e-119	385
morffo1_Anemia_delicatula	Dennstaedtia_spinosa_OP168852	51.196	418	200	3	24	437	149300	150553	1.21e-119	385
morffo1_Anemia_delicatula	Vaginularia_trichoidea_MH173085	51.074	419	199	4	24	437	29829	31082	1.6e-119	385
morffo1_Anemia_delicatula	Dennstaedtia_globulifera_OP168843	50.718	418	202	3	24	437	89030	87777	2.24e-119	384
morffo1_Anemia_delicatula	Dennstaedtia_globulifera_OP168843	50.718	418	202	3	24	437	157380	158633	2.24e-119	384
morffo1_Anemia_delicatula	Dennstaedtia_globulifera_OP168843	50.739	203	99	1	236	437	87427	86819	1.76e-49	182
morffo1_Anemia_delicatula	Dennstaedtia_globulifera_OP168843	50.739	203	99	1	236	437	158983	159591	1.76e-49	182
morffo1_Anemia_delicatula	Dennstaedtia_globulifera_OP168843	88.889	18	2	0	231	248	87444	87391	0.008	40
morffo1_Anemia_delicatula	Dennstaedtia_globulifera_OP168843	88.889	18	2	0	231	248	158966	159019	0.008	40
morffo1_Anemia_delicatula	Dennstaedtia_obtusifolia_OP168845	50.957	418	201	3	24	437	87880	86627	3.11e-118	381
morffo1_Anemia_delicatula	Dennstaedtia_obtusifolia_OP168845	50.957	418	201	3	24	437	156073	157326	3.11e-118	381
morffo1_Anemia_delicatula	Pteris_semipinnata_OL681881	49.761	418	206	3	24	437	94450	93197	1.39e-116	377
morffo1_Anemia_delicatula	Pteris_semipinnata_OL681881	49.761	418	206	3	24	437	149784	151037	1.39e-116	377
morffo1_Anemia_delicatula	Pteris_semipinnata_OL681881	48.681	417	211	3	24	437	97514	96264	3.08e-106	347
morffo1_Anemia_delicatula	Pteris_semipinnata_OL681881	48.681	417	211	3	24	437	146720	147970	3.08e-106	347
morffo1_Anemia_delicatula	Adiantum_incisum_MT130585	49.043	418	209	3	24	437	57232	58485	1.59e-116	376
morffo1_Anemia_delicatula	Adiantum_ciliatum_ON076014	49.4	417	208	2	24	437	32363	31113	2.17e-116	376
morffo1_Anemia_delicatula	Lepisorus_miyoshianus_MW876328	48.966	435	214	5	9	437	22199	23497	2.98e-116	375
morffo1_Anemia_delicatula	Lepisorus_miyoshianus_MW876328	48.966	435	214	5	9	437	115721	114423	2.98e-116	375
morffo1_Anemia_delicatula	Polypodium_subpetiolatum_MZ357092	48.694	421	213	2	20	437	14212	15474	9.02e-116	374
morffo1_Anemia_delicatula	Polypodium_subpetiolatum_MZ357092	48.694	421	213	2	20	437	125115	123853	9.02e-116	374
morffo1_Anemia_delicatula	Loxogramme_acroscopa_MW876336	48.571	420	213	2	21	437	138549	137290	1.12e-115	374
morffo1_Anemia_delicatula	Loxogramme_acroscopa_MW876336	59.184	49	20	0	389	437	140548	140694	1.17e-07	55.8
morffo1_Anemia_delicatula	Schizaea_sprucei_ON207054	48.157	434	221	3	7	437	153403	154701	1.55e-115	374
morffo1_Anemia_delicatula	Schizaea_sprucei_ON207054	48.157	434	221	3	7	437	9434	8136	1.55e-115	374
morffo1_Anemia_delicatula	Antrophyum_semicostatum_MH173087	50.597	419	199	4	24	436	28591	29841	1.64e-115	374
morffo1_Anemia_delicatula	Calymmodon_cucullatus_OQ968267	48.931	421	212	2	20	437	76648	77910	1.69e-115	373
morffo1_Anemia_delicatula	Calymmodon_cucullatus_OQ968267	46.714	426	212	5	7	421	90226	88961	6.66e-110	357
morffo1_Anemia_delicatula	Polypodium_rhodopleuron_MZ357091	49.184	429	213	3	14	437	17084	18370	2.3e-115	373
morffo1_Anemia_delicatula	Polypodium_rhodopleuron_MZ357091	49.184	429	213	3	14	437	125175	123889	2.3e-115	373
morffo1_Anemia_delicatula	Coniogramme_japonica_MT130560	49.289	422	210	3	20	437	86729	85464	3.94e-115	372
morffo1_Anemia_delicatula	Coniogramme_japonica_MT130560	49.289	422	210	3	20	437	155086	156351	3.94e-115	372
morffo1_Anemia_delicatula	Polystichum_attenuatum_MT130606	47.962	417	215	1	24	438	33696	34946	6.49e-115	372
morffo1_Anemia_delicatula	Oreogrammitis_reinwardtii_MW876347	48.268	433	212	4	13	437	28059	29345	1.7e-114	370
morffo1_Anemia_delicatula	Oreogrammitis_reinwardtii_MW876347	48.268	433	212	4	13	437	112548	111262	1.7e-114	370
morffo1_Anemia_delicatula	Loxogramme_chinensis_MT130671	47.506	421	218	2	20	437	123430	122168	1.89e-114	370
morffo1_Anemia_delicatula	Microgramma_vacciniifolia_MW876337	48.694	421	213	2	20	437	111958	113220	3.71e-114	369
morffo1_Anemia_delicatula	Microgramma_vacciniifolia_MW876337	48.694	421	213	2	20	437	24090	22828	3.71e-114	369
morffo1_Anemia_delicatula	Schizaea_poeppigiana_ON207053	48.387	434	220	3	7	437	66337	67635	3.97e-114	369
morffo1_Anemia_delicatula	Schizaea_poeppigiana_ON207053	48.387	434	220	3	7	437	87040	85742	3.97e-114	369
morffo1_Anemia_delicatula	Saccoloma_elegans_MT130580	47.733	419	215	3	24	438	108952	107696	7.64e-114	369
morffo1_Anemia_delicatula	Saccoloma_elegans_MT130580	47.733	419	215	3	24	438	150831	152087	7.64e-114	369
morffo1_Anemia_delicatula	Saccoloma_elegans_MT130580	47.059	221	110	4	35	249	172395	171736	1.19e-89	195
morffo1_Anemia_delicatula	Saccoloma_elegans_MT130580	47.059	221	110	4	35	249	87388	88047	1.19e-89	195
morffo1_Anemia_delicatula	Saccoloma_elegans_MT130580	56.471	85	37	0	251	335	171731	171477	1.19e-89	94
morffo1_Anemia_delicatula	Saccoloma_elegans_MT130580	56.471	85	37	0	251	335	88052	88306	1.19e-89	94
morffo1_Anemia_delicatula	Saccoloma_elegans_MT130580	58.586	99	37	2	342	437	171453	171160	1.19e-89	83.2
morffo1_Anemia_delicatula	Saccoloma_elegans_MT130580	58.586	99	37	2	342	437	88330	88623	1.19e-89	83.2
morffo1_Anemia_delicatula	Loxogramme_involuta_MT130617	46.911	437	223	3	10	437	125599	124289	9.08e-114	368
morffo1_Anemia_delicatula	Niphidium_crassifolium_MW876344	48.219	421	215	2	20	437	23582	24844	9.61e-114	368
morffo1_Anemia_delicatula	Niphidium_crassifolium_MW876344	48.219	421	215	2	20	437	112185	110923	9.61e-114	368
morffo1_Anemia_delicatula	Lepisorus_microphyllus_MN623356	48.219	421	215	2	20	437	142003	140741	1.75e-113	367
morffo1_Anemia_delicatula	Lepisorus_microphyllus_MN623356	48.219	421	215	2	20	437	97271	98533	1.75e-113	367
morffo1_Anemia_delicatula	Pyrrosia_subfurfuracea_MK679765	48.7	423	200	6	24	437	59560	58316	2.18e-113	367
morffo1_Anemia_delicatula	Pyrrosia_lingua_MT210540	47.651	447	214	7	3	437	59895	58579	2.29e-113	367
morffo1_Anemia_delicatula	Lepisorus_drymoglossoides_OP369280	48.219	421	215	2	20	437	141534	140272	2.45e-113	367
morffo1_Anemia_delicatula	Lepisorus_drymoglossoides_OP369280	48.219	421	215	2	20	437	97144	98406	2.45e-113	367
morffo1_Anemia_delicatula	Lepisorus_diversus_MT968973	48.219	421	215	2	20	437	141739	140477	3.81e-113	367
morffo1_Anemia_delicatula	Lepisorus_diversus_MT968973	48.219	421	215	2	20	437	97246	98508	3.81e-113	367
morffo1_Anemia_delicatula	Polystichum_semifertile_MT130677	47.722	417	216	1	24	438	33644	34894	8.63e-113	365
morffo1_Anemia_delicatula	Asplenium_tenerum_MT700551	49.507	406	202	2	35	437	130814	129597	9.97e-113	365
morffo1_Anemia_delicatula	Asplenium_tenerum_MT700551	49.507	406	202	2	35	437	104835	106052	9.97e-113	365
morffo1_Anemia_delicatula	Stegnogramma_griffithii_MT130604	47.14	437	225	4	6	437	35754	37061	1.05e-112	365
morffo1_Anemia_delicatula	Pyrrosia_drakeana_MT210542	48.7	423	200	6	24	437	59555	58311	1.12e-112	365
morffo1_Anemia_delicatula	Pyrrosia_sheareri_MT130682	48.7	423	200	6	24	437	22954	24198	1.12e-112	365
morffo1_Anemia_delicatula	Polypodium_sibiricum_MW876355	47.5	440	218	5	10	438	118190	119503	1.4e-112	365
morffo1_Anemia_delicatula	Polypodium_sibiricum_MW876355	47.5	440	218	5	10	438	13530	12217	1.4e-112	365
morffo1_Anemia_delicatula	Pyrrosia_penangiana_MW876359	48.821	424	199	7	24	437	84482	83235	1.71e-112	365
morffo1_Anemia_delicatula	Pyrrosia_bonii_MH352390	48.463	423	201	6	24	437	59540	58296	2.3e-112	364
morffo1_Anemia_delicatula	Pyrrosia_petiolosa_MT210541	48.764	445	212	8	3	437	61048	59732	6.64e-112	363
morffo1_Anemia_delicatula	Elaphoglossum_stelligerum_MT130690	49.289	422	206	6	24	438	22841	24103	7.03e-112	363
morffo1_Anemia_delicatula	Elaphoglossum_stelligerum_MT130690	60.55	109	43	0	329	437	107713	107387	3.02e-24	107
morffo1_Anemia_delicatula	Elaphoglossum_stelligerum_MT130690	60.55	109	43	0	329	437	130491	130817	3.02e-24	107
morffo1_Anemia_delicatula	Microgramma_lycopodioides_MT130703	48.456	421	214	2	20	437	154765	153503	7.03e-112	363
morffo1_Anemia_delicatula	Microgramma_lycopodioides_MT130703	48.456	421	214	2	20	437	85130	86392	7.03e-112	363
morffo1_Anemia_delicatula	Pteridrys_cnemidaria_MT130579	50.236	424	205	5	21	438	85054	83783	1.04e-111	362
morffo1_Anemia_delicatula	Monachosorum_arakii_OP081116	45.434	438	229	4	10	437	34867	36180	2.43e-111	361
morffo1_Anemia_delicatula	Lygodium_microphyllum_MG761729	46.793	421	221	2	20	437	145407	146669	3.72e-111	361
morffo1_Anemia_delicatula	Lygodium_microphyllum_MG761729	69.919	123	37	0	315	437	147720	148088	1.99e-67	146
morffo1_Anemia_delicatula	Lygodium_microphyllum_MG761729	63.158	95	32	1	197	291	147377	147652	1.99e-67	130
morffo1_Anemia_delicatula	Lygodium_volubile_OM419365	46.793	421	221	2	20	437	98951	97689	3.72e-111	361
morffo1_Anemia_delicatula	Lygodium_volubile_OM419365	46.793	421	221	2	20	437	149334	150596	3.72e-111	361
morffo1_Anemia_delicatula	Lygodium_volubile_OM419365	69.919	123	37	0	315	437	96620	96252	1.99e-67	146
morffo1_Anemia_delicatula	Lygodium_volubile_OM419365	69.919	123	37	0	315	437	151665	152033	1.99e-67	146
morffo1_Anemia_delicatula	Lygodium_volubile_OM419365	63.158	95	32	1	197	291	96963	96688	1.99e-67	130
morffo1_Anemia_delicatula	Lygodium_volubile_OM419365	63.158	95	32	1	197	291	151322	151597	1.99e-67	130
morffo1_Anemia_delicatula	Bosmania_membranacea_MT130574	47.031	421	220	2	20	437	156064	154802	4.25e-111	361
morffo1_Anemia_delicatula	Bosmania_membranacea_MT130574	47.031	421	220	2	20	437	86127	87389	4.25e-111	361
morffo1_Anemia_delicatula	Dennstaedtia_sprucei_OP168853	48.565	418	211	3	24	437	89974	88721	4.42e-111	360
morffo1_Anemia_delicatula	Dennstaedtia_sprucei_OP168853	55.28	161	72	0	189	349	81925	82407	1.12e-51	171
morffo1_Anemia_delicatula	Dennstaedtia_sprucei_OP168853	52.381	63	30	0	359	421	82440	82628	1.12e-51	51.2
morffo1_Anemia_delicatula	Dennstaedtia_sprucei_OP168853	52.941	17	8	0	167	183	81863	81913	1.12e-51	21.9
morffo1_Anemia_delicatula	Lomariopsis_lineata_MT130608	48.578	422	213	3	20	437	28998	30263	4.51e-111	360
morffo1_Anemia_delicatula	Haplopteris_taeniophylla_MT130586	46.591	440	227	3	4	437	93611	92298	7.65e-111	360
morffo1_Anemia_delicatula	Haplopteris_taeniophylla_MT130586	46.591	440	227	3	4	437	144377	145690	7.65e-111	360
morffo1_Anemia_delicatula	Haplopteris_flexuosa_MT130609	46.591	440	227	3	4	437	93726	92413	7.65e-111	360
morffo1_Anemia_delicatula	Haplopteris_flexuosa_MT130609	46.591	440	227	3	4	437	144494	145807	7.65e-111	360
morffo1_Anemia_delicatula	Alsophila_podophylla_MG262389	49.522	418	204	5	25	437	155570	154323	8.51e-111	360
morffo1_Anemia_delicatula	Alsophila_podophylla_MG262389	49.522	418	204	5	25	437	97344	98591	8.51e-111	360
morffo1_Anemia_delicatula	Alsophila_podophylla_MG262389	68.293	41	13	0	364	404	32014	31892	1.73e-06	37.4
morffo1_Anemia_delicatula	Alsophila_podophylla_MG262389	47.368	38	20	0	400	437	31895	31782	1.73e-06	34.3
morffo1_Anemia_delicatula	Desmophlebium_lechleri_MT130626	46.804	438	223	5	10	437	116969	115656	1.09e-110	359
morffo1_Anemia_delicatula	Desmophlebium_lechleri_MT130626	46.804	438	223	5	10	437	144827	146140	1.09e-110	359
morffo1_Anemia_delicatula	Desmophlebium_lechleri_MT130626	49.4	417	208	3	24	437	41680	42930	1.51e-108	353
morffo1_Anemia_delicatula	Platycerium_bifurcatum_MN623367	46.953	443	217	7	3	437	93192	91894	1.62e-110	359
morffo1_Anemia_delicatula	Platycerium_bifurcatum_MN623367	46.953	443	217	7	3	437	142796	144094	1.62e-110	359
morffo1_Anemia_delicatula	Pyrrosia_costata_MT130646	46.925	439	220	4	10	437	22668	23978	1.7e-110	359
morffo1_Anemia_delicatula	Oreogrammitis_tenuisecta_OQ968265	49.25	400	193	3	44	437	82112	80925	1.7e-110	359
morffo1_Anemia_delicatula	Oreogrammitis_tenuisecta_OQ968265	49.25	400	193	3	44	437	152956	154143	1.7e-110	359
morffo1_Anemia_delicatula	Polypodium_vulgare_MZ357093	46.575	438	223	5	10	438	125260	126567	2.16e-110	358
morffo1_Anemia_delicatula	Polypodium_vulgare_MZ357093	46.575	438	223	5	10	438	14181	12874	2.16e-110	358
morffo1_Anemia_delicatula	Polystichum_deltodon_MN640792	48.104	422	216	2	20	438	23422	22157	2.86e-110	358
morffo1_Anemia_delicatula	Oleandra_articulata_MK705754	47.268	421	219	2	20	437	159086	157824	6.67e-110	357
morffo1_Anemia_delicatula	Oleandra_articulata_MK705754	47.268	421	219	2	20	437	86299	87561	6.67e-110	357
morffo1_Anemia_delicatula	Oreogrammitis_adspersa_MT130563	45.578	441	231	5	5	437	82366	81047	7.2e-110	357
morffo1_Anemia_delicatula	Oreogrammitis_adspersa_MT130563	45.578	441	231	5	5	437	147750	149069	7.2e-110	357
morffo1_Anemia_delicatula	Histiopteris_herbacea_OP081129	49.302	430	212	5	15	438	38587	37298	8.56e-110	357
morffo1_Anemia_delicatula	Histiopteris_incisa_MT130622	49.645	423	205	6	23	438	98980	97715	9.25e-110	357
morffo1_Anemia_delicatula	Histiopteris_incisa_MT130622	49.645	423	205	6	23	438	146332	147597	9.25e-110	357
morffo1_Anemia_delicatula	Dictymia_brownii_MW876312	45.786	439	225	4	10	437	24198	25508	2.12e-109	356
morffo1_Anemia_delicatula	Dictymia_brownii_MW876312	45.786	439	225	4	10	437	116561	115251	2.12e-109	356
morffo1_Anemia_delicatula	Hymenophyllum_sibthorpioides_OM419366	49.522	418	206	3	24	437	144309	143059	3.05e-109	355
morffo1_Anemia_delicatula	Hymenophyllum_sibthorpioides_OM419366	49.522	418	206	3	24	437	100438	101688	3.05e-109	355
morffo1_Anemia_delicatula	Prosaptia_obliquata_MW876357	46.501	443	220	7	7	437	22994	24307	4.84e-109	355
morffo1_Anemia_delicatula	Prosaptia_obliquata_MW876357	46.501	443	220	7	7	437	109017	107704	4.84e-109	355
morffo1_Anemia_delicatula	Hymenophyllum_polyanthos_MN583336	46.336	423	218	3	24	437	99606	98338	6.1e-109	354
morffo1_Anemia_delicatula	Hymenophyllum_polyanthos_MN583336	46.336	423	218	3	24	437	151071	152339	6.1e-109	354
morffo1_Anemia_delicatula	Hymenophyllum_polyanthos_MN583336	48.357	426	207	8	23	438	148049	146781	5.9e-101	332
morffo1_Anemia_delicatula	Hymenophyllum_polyanthos_MN583336	48.357	426	207	8	23	438	102628	103896	5.9e-101	332
morffo1_Anemia_delicatula	Aleuritopteris_grevilleoides_ON693574	48.681	417	211	3	24	437	49818	51068	6.21e-109	354
morffo1_Anemia_delicatula	Doryopteris_concolor_MT130605	47.887	426	211	4	20	437	95989	94721	7.68e-109	354
morffo1_Anemia_delicatula	Doryopteris_concolor_MT130605	47.887	426	211	4	20	437	145888	147156	7.68e-109	354
morffo1_Anemia_delicatula	Serpocaulon_fraxinifolium_MW876370	47.743	421	217	2	20	437	109780	111042	8.87e-109	354
morffo1_Anemia_delicatula	Serpocaulon_fraxinifolium_MW876370	47.743	421	217	2	20	437	23630	22368	8.87e-109	354
morffo1_Anemia_delicatula	Serpocaulon_fraxinifolium_MW876370	37.736	53	29	2	23	72	24347	24502	0.36	34.7
morffo1_Anemia_delicatula	Serpocaulon_fraxinifolium_MW876370	37.736	53	29	2	23	72	109063	108908	0.36	34.7
morffo1_Anemia_delicatula	Micropolypodium_sikkimense_MW876339	47.922	409	199	4	24	418	26593	27819	1.03e-108	354
morffo1_Anemia_delicatula	Micropolypodium_sikkimense_MW876339	47.922	409	199	4	24	418	113316	112090	1.03e-108	354
morffo1_Anemia_delicatula	Micropolypodium_sikkimense_MW876339	53.943	317	146	0	121	437	22806	23756	7.33e-100	328
morffo1_Anemia_delicatula	Micropolypodium_sikkimense_MW876339	53.943	317	146	0	121	437	117103	116153	7.33e-100	328
morffo1_Anemia_delicatula	Micropolypodium_sikkimense_MW876339	31.034	116	77	2	1	113	22435	22782	9.26e-07	52.8
morffo1_Anemia_delicatula	Micropolypodium_sikkimense_MW876339	31.034	116	77	2	1	113	117474	117127	9.26e-07	52.8
morffo1_Anemia_delicatula	Tomophyllum_donianum_MT130584	45.54	426	217	5	7	421	151806	150541	1.42e-108	353
morffo1_Anemia_delicatula	Tomophyllum_donianum_MT130584	45.54	426	217	5	7	421	83779	85044	1.42e-108	353
morffo1_Anemia_delicatula	Microsorum_rubidum_MT130640	46.712	441	216	5	11	437	68977	67670	2.19e-108	353
morffo1_Anemia_delicatula	Tectaria_panamensis_MK705757	49.64	417	207	3	24	437	146010	144760	2.84e-108	352
morffo1_Anemia_delicatula	Tectaria_panamensis_MK705757	49.64	417	207	3	24	437	95345	96595	2.84e-108	352
morffo1_Anemia_delicatula	Davallia_divaricata_MT130639	46.209	422	214	4	23	437	53230	54477	8.26e-108	351
morffo1_Anemia_delicatula	Acrostichum_speciosum_MT026711	46.682	422	218	3	21	437	49593	48334	1.07e-107	351
morffo1_Anemia_delicatula	Pyrrosia_heteractis_MT130592	48.122	426	198	6	24	437	26416	27660	1.62e-107	350
morffo1_Anemia_delicatula	Grammitis_marginella_OQ968266	49.057	424	209	4	20	437	93363	92095	2.52e-107	350
morffo1_Anemia_delicatula	Grammitis_marginella_OQ968266	49.057	424	209	4	20	437	135704	136972	2.52e-107	350
morffo1_Anemia_delicatula	Myriopteris_scabra_MH173083	48.21	419	210	5	24	437	97330	96080	3.3e-107	349
morffo1_Anemia_delicatula	Myriopteris_scabra_MH173083	48.21	419	210	5	24	437	147596	148846	3.3e-107	349
morffo1_Anemia_delicatula	Myriopteris_scabra_MH173083	51.977	177	83	2	263	437	147270	146740	2.19e-41	129
morffo1_Anemia_delicatula	Myriopteris_scabra_MH173083	51.977	177	83	2	263	437	97656	98186	2.19e-41	129
morffo1_Anemia_delicatula	Myriopteris_scabra_MH173083	59.091	44	18	0	206	249	147445	147314	2.19e-41	60.1
morffo1_Anemia_delicatula	Myriopteris_scabra_MH173083	59.091	44	18	0	206	249	97481	97612	2.19e-41	60.1
morffo1_Anemia_delicatula	Myriopteris_scabra_MH173083	63.934	61	22	0	187	247	120390	120208	1.54e-17	87
morffo1_Anemia_delicatula	Myriopteris_scabra_MH173083	56.164	73	29	1	330	402	120015	119806	8.44e-08	56.2
morffo1_Anemia_delicatula	Arachniodes_superba_MT130657	47.857	420	217	1	20	437	95313	94054	4.12e-107	349
morffo1_Anemia_delicatula	Arachniodes_superba_MT130657	47.857	420	217	1	20	437	144381	145640	4.12e-107	349
morffo1_Anemia_delicatula	Drynaria_parishii_MW876315	44.875	439	229	5	10	437	12166	13476	4.95e-107	349
morffo1_Anemia_delicatula	Drynaria_parishii_MW876315	44.875	439	229	5	10	437	129720	128410	4.95e-107	349
morffo1_Anemia_delicatula	Pteris_cretica_MT130556	48.077	416	213	3	24	436	94461	93214	5.19e-107	349
morffo1_Anemia_delicatula	Pteris_cretica_MT130556	48.077	416	213	3	24	436	141195	142442	5.19e-107	349
morffo1_Anemia_delicatula	Pyrrosia_angustissima_MT210543	46.744	430	198	6	24	437	61554	60310	1.07e-106	348
morffo1_Anemia_delicatula	Cheilanthes_subcordata_MH173072	48.921	417	210	3	24	437	152319	151069	1.17e-106	348
morffo1_Anemia_delicatula	Cheilanthes_subcordata_MH173072	48.921	417	210	3	24	437	95920	97170	1.17e-106	348
morffo1_Anemia_delicatula	Saccoloma_inaequale_MT130691	49.067	375	190	1	65	438	106508	105384	1.2e-106	348
morffo1_Anemia_delicatula	Saccoloma_inaequale_MT130691	49.067	375	190	1	65	438	148764	149888	1.2e-106	348
morffo1_Anemia_delicatula	Saccoloma_inaequale_MT130691	35.959	292	148	11	24	291	169882	169052	2.36e-55	119
morffo1_Anemia_delicatula	Saccoloma_inaequale_MT130691	35.959	292	148	11	24	291	85390	86220	2.36e-55	119
morffo1_Anemia_delicatula	Saccoloma_inaequale_MT130691	65.385	104	36	0	315	418	168972	168661	2.36e-55	116
morffo1_Anemia_delicatula	Saccoloma_inaequale_MT130691	65.385	104	36	0	315	418	86300	86611	2.36e-55	116
morffo1_Anemia_delicatula	Saccoloma_inaequale_MT130691	41.212	165	90	3	98	257	169649	169161	3.41e-28	119
morffo1_Anemia_delicatula	Saccoloma_inaequale_MT130691	41.212	165	90	3	98	257	85623	86111	3.41e-28	119
morffo1_Anemia_delicatula	Saccoloma_inaequale_MT130691	37.333	75	41	3	219	290	23058	23273	0.003	41.6
morffo1_Anemia_delicatula	Schizaea_fistulosa_ON207051	74.4	125	30	2	213	337	13776	14144	1.36e-106	180
morffo1_Anemia_delicatula	Schizaea_fistulosa_ON207051	74.4	125	30	2	213	337	136083	135715	1.36e-106	180
morffo1_Anemia_delicatula	Schizaea_fistulosa_ON207051	46.512	172	86	3	46	212	13267	13779	1.36e-106	149
morffo1_Anemia_delicatula	Schizaea_fistulosa_ON207051	46.512	172	86	3	46	212	136592	136080	1.36e-106	149
morffo1_Anemia_delicatula	Schizaea_fistulosa_ON207051	60.204	98	39	0	340	437	14155	14448	1.36e-106	94.7
morffo1_Anemia_delicatula	Schizaea_fistulosa_ON207051	60.204	98	39	0	340	437	135704	135411	1.36e-106	94.7
morffo1_Anemia_delicatula	Schizaea_fistulosa_ON207051	41.667	24	14	0	23	46	13211	13282	1.36e-106	26.6
morffo1_Anemia_delicatula	Schizaea_fistulosa_ON207051	41.667	24	14	0	23	46	136648	136577	1.36e-106	26.6
morffo1_Anemia_delicatula	Schizaea_fistulosa_ON207051	31.461	178	82	7	257	429	143545	143973	0.000103	46.2
morffo1_Anemia_delicatula	Schizaea_fistulosa_ON207051	31.461	178	82	7	257	429	6314	5886	0.000103	46.2
morffo1_Anemia_delicatula	Pyrrosia_assimilis_MN617019	46.744	430	198	6	24	437	60252	59008	1.51e-106	347
morffo1_Anemia_delicatula	Pteris_multifida_MZ848380	48.077	416	213	3	24	436	94558	93311	1.71e-106	347
morffo1_Anemia_delicatula	Pteris_multifida_MZ848380	48.077	416	213	3	24	436	141386	142633	1.71e-106	347
morffo1_Anemia_delicatula	Pityrogramma_calomelanos_MT130613	50	382	183	2	64	437	33855	35000	2.51e-106	347
morffo1_Anemia_delicatula	Aleuritopteris_albofusca_ON693572	48.201	417	213	3	24	437	49520	50770	4.11e-106	346
morffo1_Anemia_delicatula	Monachosorum_flagellare_OP081127	50.696	359	177	0	79	437	35067	36143	5.27e-106	346
morffo1_Anemia_delicatula	Monachosorum_nipponicum_OP081131	50.696	359	177	0	79	437	35104	36180	5.27e-106	346
morffo1_Anemia_delicatula	Monachosorum_henryi_OP081138	50.696	359	177	0	79	437	35010	36086	6.09e-106	346
morffo1_Anemia_delicatula	Dennstaedtia_dissecta_OP168841	49.289	422	201	5	24	437	86817	88067	1.43e-105	345
morffo1_Anemia_delicatula	Dennstaedtia_dissecta_OP168841	52.521	238	110	1	184	421	81973	82677	2.48e-60	214
morffo1_Anemia_delicatula	Bommeria_hispida_MH173074	47.971	419	211	5	24	437	122520	121270	3.54e-105	343
morffo1_Anemia_delicatula	Pteris_arisanensis_OP441371	47.482	417	216	3	24	437	94416	93166	7.22e-105	343
morffo1_Anemia_delicatula	Pteris_arisanensis_OP441371	47.482	417	216	3	24	437	147765	149015	7.22e-105	343
morffo1_Anemia_delicatula	Pteris_arisanensis_OP441371	58.519	135	56	0	303	437	144732	144328	5.81e-35	139
morffo1_Anemia_delicatula	Pteris_arisanensis_OP441371	58.519	135	56	0	303	437	97449	97853	5.81e-35	139
morffo1_Anemia_delicatula	Thylacopteris_papillosa_MW876376	45.882	425	220	4	21	437	132112	133380	7.5e-105	343
morffo1_Anemia_delicatula	Thylacopteris_papillosa_MW876376	45.882	425	220	4	21	437	2003	735	7.5e-105	343
morffo1_Anemia_delicatula	Oleandra_wallichii_MT130650	54.03	335	151	2	104	437	28496	29494	4.07e-104	340
morffo1_Anemia_delicatula	Eupodium_cicutifolium_MN412590	59.486	311	125	1	128	437	45554	44622	4.8e-104	340
morffo1_Anemia_delicatula	Cibotium_cumingii_OQ721088	48.201	417	213	3	24	437	151169	149919	8.15e-104	340
morffo1_Anemia_delicatula	Cibotium_cumingii_OQ721088	48.201	417	213	3	24	437	99694	100944	8.15e-104	340
morffo1_Anemia_delicatula	Cibotium_cumingii_OQ721088	52.885	104	46	2	246	349	149731	149429	1.13e-35	105
morffo1_Anemia_delicatula	Cibotium_cumingii_OQ721088	52.885	104	46	2	246	349	101132	101434	1.13e-35	105
morffo1_Anemia_delicatula	Cibotium_cumingii_OQ721088	73.684	57	15	0	357	413	149375	149205	1.13e-35	65.1
morffo1_Anemia_delicatula	Cibotium_cumingii_OQ721088	73.684	57	15	0	357	413	101488	101658	1.13e-35	65.1
morffo1_Anemia_delicatula	Eupodium_kaulfussii_MN412589	59.486	311	125	1	128	437	45548	44616	1.18e-103	339
morffo1_Anemia_delicatula	Glaphyropteridopsis_erubescens_MN623355	48.086	418	210	6	25	437	133186	131939	2.58e-103	338
morffo1_Anemia_delicatula	Glaphyropteridopsis_erubescens_MN623355	48.086	418	210	6	25	437	106491	107738	2.58e-103	338
morffo1_Anemia_delicatula	Notholaena_standleyi_MH173067	47.002	417	218	3	24	437	146071	144821	1.87e-102	336
morffo1_Anemia_delicatula	Notholaena_standleyi_MH173067	47.002	417	218	3	24	437	97255	98505	1.87e-102	336
morffo1_Anemia_delicatula	Adiantum_aleuticum_MH173079	45.598	443	234	5	2	437	95839	94511	3.63e-102	335
morffo1_Anemia_delicatula	Adiantum_aleuticum_MH173079	45.598	443	234	5	2	437	144465	145793	3.63e-102	335
morffo1_Anemia_delicatula	Aleuritopteris_veitchii_ON693568	47.242	417	217	3	24	437	106448	105198	6.11e-102	334
morffo1_Anemia_delicatula	Aleuritopteris_veitchii_ON693568	47.242	417	217	3	24	437	136827	138077	6.11e-102	334
morffo1_Anemia_delicatula	Cleistoblechnum_eburneum_MT130542	53.258	353	161	3	90	438	34268	35326	9.5e-102	334
morffo1_Anemia_delicatula	Lomariopsis_japurensis_MK705752	46.977	430	215	4	21	437	55957	54668	1.06e-101	333
morffo1_Anemia_delicatula	Aleuritopteris_ebenipes_ON693564	47.242	417	217	3	24	437	134577	133327	5.9e-101	332
morffo1_Anemia_delicatula	Aleuritopteris_ebenipes_ON693564	47.242	417	217	3	24	437	106879	108129	5.9e-101	332
morffo1_Anemia_delicatula	Elaphoglossum_luzonicum_MT130636	54.706	340	151	2	100	437	113486	112470	8.43e-101	331
morffo1_Anemia_delicatula	Elaphoglossum_luzonicum_MT130636	54.706	340	151	2	100	437	136712	137728	8.43e-101	331
morffo1_Anemia_delicatula	Elaphoglossum_luzonicum_MT130636	52.157	255	117	4	163	413	55521	56282	2.23e-73	227
morffo1_Anemia_delicatula	Elaphoglossum_luzonicum_MT130636	42.857	77	43	1	88	163	55289	55519	2.23e-73	69.7
morffo1_Anemia_delicatula	Elaphoglossum_luzonicum_MT130636	56.522	46	20	0	393	438	88412	88275	2.93e-06	51.2
morffo1_Anemia_delicatula	Elaphoglossum_luzonicum_MT130636	56.522	46	20	0	393	438	161786	161923	2.93e-06	51.2
morffo1_Anemia_delicatula	Elaphoglossum_luzonicum_MT130636	39.56	91	48	2	282	371	88570	88316	3.09e-06	51.2
morffo1_Anemia_delicatula	Elaphoglossum_luzonicum_MT130636	39.56	91	48	2	282	371	161628	161882	3.09e-06	51.2
morffo1_Anemia_delicatula	Elaphoglossum_marginatum_MT130569	54.706	340	151	2	100	437	113498	112482	8.43e-101	331
morffo1_Anemia_delicatula	Elaphoglossum_marginatum_MT130569	54.706	340	151	2	100	437	136723	137739	8.43e-101	331
morffo1_Anemia_delicatula	Elaphoglossum_marginatum_MT130569	49.849	331	160	5	88	413	55300	56289	1.66e-86	290
morffo1_Anemia_delicatula	Elaphoglossum_marginatum_MT130569	56.522	46	20	0	393	438	88424	88287	2.93e-06	51.2
morffo1_Anemia_delicatula	Elaphoglossum_marginatum_MT130569	56.522	46	20	0	393	438	161798	161935	2.93e-06	51.2
morffo1_Anemia_delicatula	Elaphoglossum_marginatum_MT130569	39.56	91	48	2	282	371	88582	88328	3.09e-06	51.2
morffo1_Anemia_delicatula	Elaphoglossum_marginatum_MT130569	39.56	91	48	2	282	371	161640	161894	3.09e-06	51.2
morffo1_Anemia_delicatula	Drynaria_fortunei_MK761238	51.497	334	162	0	104	437	55814	54813	6.98e-100	328
morffo1_Anemia_delicatula	Lellingeria_brevistipes_MZ357088	56.051	314	138	0	124	437	107393	108334	4.05e-99	326
morffo1_Anemia_delicatula	Lellingeria_brevistipes_MZ357088	56.051	314	138	0	124	437	22754	21813	4.05e-99	326
morffo1_Anemia_delicatula	Lellingeria_brevistipes_MZ357088	34.118	85	53	2	21	102	107067	107321	0.00075	39.7
morffo1_Anemia_delicatula	Lellingeria_brevistipes_MZ357088	34.118	85	53	2	21	102	23080	22826	0.00075	39.7
morffo1_Anemia_delicatula	Lellingeria_brevistipes_MZ357088	50	18	9	0	102	119	107323	107376	0.00075	23.1
morffo1_Anemia_delicatula	Lellingeria_brevistipes_MZ357088	50	18	9	0	102	119	22824	22771	0.00075	23.1
morffo1_Anemia_delicatula	Calciphilopteris_ludens_MT130590	47.482	417	216	3	24	437	144608	143358	3.99e-98	323
morffo1_Anemia_delicatula	Calciphilopteris_ludens_MT130590	47.482	417	216	3	24	437	95035	96285	3.99e-98	323
morffo1_Anemia_delicatula	Cheilanthes_micropteris_MH173078	47.196	428	210	6	20	437	49447	50712	3.99e-98	323
morffo1_Anemia_delicatula	Vittaria_graminifolia_MH173089	46.667	420	216	6	24	437	29274	30527	6.21e-98	323
morffo1_Anemia_delicatula	Platycerium_wallichii_MT130688	48.276	290	141	5	3	285	83738	82875	1.26e-97	252
morffo1_Anemia_delicatula	Platycerium_wallichii_MT130688	48.276	290	141	5	3	285	151975	152838	1.26e-97	252
morffo1_Anemia_delicatula	Platycerium_wallichii_MT130688	55.118	127	57	0	311	437	82798	82418	1.26e-97	125
morffo1_Anemia_delicatula	Platycerium_wallichii_MT130688	55.118	127	57	0	311	437	152915	153295	1.26e-97	125
morffo1_Anemia_delicatula	Platycerium_wallichii_MT130688	42.48	379	195	4	80	437	142004	140874	5.17e-82	277
morffo1_Anemia_delicatula	Platycerium_wallichii_MT130688	42.48	379	195	4	80	437	93709	94839	5.17e-82	277
morffo1_Anemia_delicatula	Leptochilus_pteropus_MW876341	46.078	408	213	3	35	437	59877	61094	2.05e-97	321
morffo1_Anemia_delicatula	Lonchitis_occidentalis_MT130627	48.529	272	136	3	24	291	24543	23728	4.72e-97	249
morffo1_Anemia_delicatula	Lonchitis_occidentalis_MT130627	55.814	129	57	0	309	437	23666	23280	4.72e-97	126
morffo1_Anemia_delicatula	Lonchitis_occidentalis_MT130627	64.706	51	18	0	387	437	96528	96376	5.98e-23	68.2
morffo1_Anemia_delicatula	Lonchitis_occidentalis_MT130627	64.706	51	18	0	387	437	144760	144912	5.98e-23	68.2
morffo1_Anemia_delicatula	Lonchitis_occidentalis_MT130627	61.111	54	16	3	314	367	96763	96617	5.98e-23	59.7
morffo1_Anemia_delicatula	Lonchitis_occidentalis_MT130627	61.111	54	16	3	314	367	144525	144671	5.98e-23	59.7
morffo1_Anemia_delicatula	Taenitis_blechnoides_OP743919	48.804	418	209	4	24	437	29496	30746	1.22e-96	319
morffo1_Anemia_delicatula	Dennstaedtia_werckleana_OP168855	57.983	238	97	2	201	437	86691	85984	1.23e-96	240
morffo1_Anemia_delicatula	Dennstaedtia_werckleana_OP168855	40.11	182	106	2	24	202	87236	86691	1.23e-96	134
morffo1_Anemia_delicatula	Dennstaedtia_werckleana_OP168855	52.361	233	111	0	189	421	82007	82705	1.62e-58	209
morffo1_Anemia_delicatula	Polystichum_fraxinellum_MT130647	46.761	355	187	1	20	372	22121	21057	1.6e-96	315
morffo1_Anemia_delicatula	Polystichum_fraxinellum_MT130647	61.224	49	19	0	390	438	20989	20843	1.6e-96	58.5
morffo1_Anemia_delicatula	Lepisorus_carnosus_MT130559	52.941	272	128	0	166	437	141307	140492	7.2e-96	273
morffo1_Anemia_delicatula	Lepisorus_carnosus_MT130559	52.941	272	128	0	166	437	97744	98559	7.2e-96	273
morffo1_Anemia_delicatula	Lepisorus_carnosus_MT130559	39.333	150	88	2	20	166	141758	141309	7.2e-96	98.6
morffo1_Anemia_delicatula	Lepisorus_carnosus_MT130559	39.333	150	88	2	20	166	97293	97742	7.2e-96	98.6
morffo1_Anemia_delicatula	Physematium_elongatum_MT130624	49.621	264	127	4	24	282	144502	143714	7.7e-96	243
morffo1_Anemia_delicatula	Physematium_elongatum_MT130624	49.621	264	127	4	24	282	93700	94488	7.7e-96	243
morffo1_Anemia_delicatula	Physematium_elongatum_MT130624	58.333	132	54	1	308	438	143633	143238	7.7e-96	128
morffo1_Anemia_delicatula	Physematium_elongatum_MT130624	58.333	132	54	1	308	438	94569	94964	7.7e-96	128
morffo1_Anemia_delicatula	Dennstaedtia_zeylanica_OP168849	51.242	322	153	4	24	342	142612	141650	1.11e-95	316
morffo1_Anemia_delicatula	Dennstaedtia_zeylanica_OP168849	51.242	322	153	4	24	342	93296	94258	1.11e-95	316
morffo1_Anemia_delicatula	Dennstaedtia_zeylanica_OP168849	52.381	105	50	0	333	437	141675	141361	3.97e-18	89
morffo1_Anemia_delicatula	Dennstaedtia_zeylanica_OP168849	52.381	105	50	0	333	437	94233	94547	3.97e-18	89
morffo1_Anemia_delicatula	Cheilanthes_tenuifolia_ON693579	56.566	297	125	3	144	437	106368	107255	1.21e-95	316
morffo1_Anemia_delicatula	Elaphoglossum_yoshinagae_ON898018	46.782	404	203	7	24	416	110648	109440	4.17e-94	311
morffo1_Anemia_delicatula	Elaphoglossum_yoshinagae_ON898018	46.782	404	203	7	24	416	140622	141830	4.17e-94	311
morffo1_Anemia_delicatula	Elaphoglossum_yoshinagae_ON898018	40.237	338	186	8	40	371	30266	29283	2.81e-69	213
morffo1_Anemia_delicatula	Elaphoglossum_yoshinagae_ON898018	66.667	51	17	0	388	438	29235	29083	2.81e-69	69.3
morffo1_Anemia_delicatula	Elaphoglossum_yoshinagae_ON898018	43.478	23	13	0	20	42	30343	30275	2.81e-69	21.6
morffo1_Anemia_delicatula	Elaphoglossum_yoshinagae_ON898018	50.549	91	35	2	265	345	88903	88631	3.66e-25	75.1
morffo1_Anemia_delicatula	Elaphoglossum_yoshinagae_ON898018	50.549	91	35	2	265	345	162367	162639	3.66e-25	75.1
morffo1_Anemia_delicatula	Elaphoglossum_yoshinagae_ON898018	57.447	47	20	0	392	438	88494	88354	3.66e-25	56.2
morffo1_Anemia_delicatula	Elaphoglossum_yoshinagae_ON898018	57.447	47	20	0	392	438	162776	162916	3.66e-25	56.2
morffo1_Anemia_delicatula	Elaphoglossum_yoshinagae_ON898018	59.375	32	13	0	362	393	88586	88491	3.66e-25	23.9
morffo1_Anemia_delicatula	Elaphoglossum_yoshinagae_ON898018	59.375	32	13	0	362	393	162684	162779	3.66e-25	23.9
morffo1_Anemia_delicatula	Elaphoglossum_yoshinagae_ON898018	50	38	19	0	187	224	29833	29720	0.047	37.7
morffo1_Anemia_delicatula	Elaphoglossum_yoshinagae_ON898018	50	28	14	0	411	438	109465	109382	5.9	30.8
morffo1_Anemia_delicatula	Elaphoglossum_yoshinagae_ON898018	50	28	14	0	411	438	141805	141888	5.9	30.8
morffo1_Anemia_delicatula	Alsophila_gigantea_MH603068	54.874	277	124	1	162	437	66528	65698	8.77e-94	280
morffo1_Anemia_delicatula	Alsophila_gigantea_MH603068	36.42	162	93	5	10	163	67001	66522	8.77e-94	84.3
morffo1_Anemia_delicatula	Alsophila_gigantea_MH603068	59.459	74	30	0	364	437	31311	31090	8.06e-11	65.9
morffo1_Anemia_delicatula	Alsophila_metteniana_MN795320	54.874	277	124	1	162	437	66582	65752	8.77e-94	280
morffo1_Anemia_delicatula	Alsophila_metteniana_MN795320	36.42	162	93	5	10	163	67055	66576	8.77e-94	84.3
morffo1_Anemia_delicatula	Alsophila_metteniana_MN795320	59.459	74	30	0	364	437	31397	31176	8.06e-11	65.9
morffo1_Anemia_delicatula	Blechnidium_melanopus_MT130662	54.064	283	127	2	158	437	95245	94397	2.05e-93	279
morffo1_Anemia_delicatula	Blechnidium_melanopus_MT130662	54.064	283	127	2	158	437	143159	144007	2.05e-93	279
morffo1_Anemia_delicatula	Blechnidium_melanopus_MT130662	47.458	59	31	0	106	164	95400	95224	2.05e-93	62.8
morffo1_Anemia_delicatula	Blechnidium_melanopus_MT130662	47.458	59	31	0	106	164	143004	143180	2.05e-93	62.8
morffo1_Anemia_delicatula	Blechnidium_melanopus_MT130662	32.432	111	65	4	6	107	95729	95400	2.05e-93	43.1
morffo1_Anemia_delicatula	Blechnidium_melanopus_MT130662	32.432	111	65	4	6	107	142675	143004	2.05e-93	43.1
morffo1_Anemia_delicatula	Trichomanes_trollii_MH348274	47.143	420	207	7	24	431	143449	142199	2.09e-93	310
morffo1_Anemia_delicatula	Trichomanes_trollii_MH348274	47.143	420	207	7	24	431	32523	33773	2.09e-93	310
morffo1_Anemia_delicatula	Microsorum_punctatum_MW876342	49.027	257	125	4	24	276	13884	14648	8.54e-93	234
morffo1_Anemia_delicatula	Microsorum_punctatum_MW876342	49.027	257	125	4	24	276	125052	124288	8.54e-93	234
morffo1_Anemia_delicatula	Microsorum_punctatum_MW876342	47.59	166	76	2	277	437	14659	15138	8.54e-93	127
morffo1_Anemia_delicatula	Microsorum_punctatum_MW876342	47.59	166	76	2	277	437	124277	123798	8.54e-93	127
morffo1_Anemia_delicatula	Asplenium_yoshinagae_OM419356	52.297	283	127	3	163	437	60392	61240	1.52e-91	262
morffo1_Anemia_delicatula	Asplenium_yoshinagae_OM419356	39.597	149	86	3	24	169	59958	60401	1.52e-91	95.1
morffo1_Anemia_delicatula	Hemidictyum_marginatum_MT130628	49.444	360	163	6	85	428	145561	144491	3.78e-90	300
morffo1_Anemia_delicatula	Hemidictyum_marginatum_MT130628	49.444	360	163	6	85	428	93830	94900	3.78e-90	300
morffo1_Anemia_delicatula	Callistopteris_apiifolia_OM419359	53.696	257	118	1	104	359	97502	96732	7.08e-90	278
morffo1_Anemia_delicatula	Callistopteris_apiifolia_OM419359	53.696	257	118	1	104	359	136584	137354	7.08e-90	278
morffo1_Anemia_delicatula	Callistopteris_apiifolia_OM419359	65.789	76	26	0	362	437	96730	96503	7.08e-90	73.6
morffo1_Anemia_delicatula	Callistopteris_apiifolia_OM419359	65.789	76	26	0	362	437	137356	137583	7.08e-90	73.6
morffo1_Anemia_delicatula	Woodsia_polystichoides_MT130700	52.812	320	150	1	115	434	56184	55228	2.15e-89	298
morffo1_Anemia_delicatula	Woodsia_polystichoides_MT130700	33.071	127	79	4	4	124	56525	56145	1.16e-05	49.3
morffo1_Anemia_delicatula	Hymenophyllum_holochilum_MH265124	52.025	321	146	3	90	402	100702	99740	3.53e-89	297
morffo1_Anemia_delicatula	Hymenophyllum_holochilum_MH265124	52.025	321	146	3	90	402	140812	141774	3.53e-89	297
morffo1_Anemia_delicatula	Vittaria_appalachiana_MH173091	42.326	430	218	7	25	437	28440	27190	2.27e-87	292
morffo1_Anemia_delicatula	Cibotium_barometz_OQ721098	54.43	237	107	1	202	437	151313	150603	2.49e-87	226
morffo1_Anemia_delicatula	Cibotium_barometz_OQ721098	54.43	237	107	1	202	437	100402	101112	2.49e-87	226
morffo1_Anemia_delicatula	Cibotium_barometz_OQ721098	39.665	179	106	2	24	200	151849	151313	2.49e-87	117
morffo1_Anemia_delicatula	Cibotium_barometz_OQ721098	39.665	179	106	2	24	200	99866	100402	2.49e-87	117
morffo1_Anemia_delicatula	Cibotium_barometz_OQ721098	53.846	104	45	2	246	349	150100	149798	3.65e-37	109
morffo1_Anemia_delicatula	Cibotium_barometz_OQ721098	53.846	104	45	2	246	349	101615	101917	3.65e-37	109
morffo1_Anemia_delicatula	Cibotium_barometz_OQ721098	73.684	57	15	0	357	413	149760	149590	3.65e-37	66.2
morffo1_Anemia_delicatula	Cibotium_barometz_OQ721098	73.684	57	15	0	357	413	101955	102125	3.65e-37	66.2
morffo1_Anemia_delicatula	Crepidomanes_latealatum_OP856550	52.303	304	145	0	134	437	11141	12052	1.25e-85	287
morffo1_Anemia_delicatula	Pyrrosia_angustata_MW876358	47.13	331	159	5	50	372	86255	85287	1.58e-85	287
morffo1_Anemia_delicatula	Pyrrosia_angustata_MW876358	45.098	51	28	0	387	437	85243	85091	3.76e-05	47.8
morffo1_Anemia_delicatula	Asplenium_pseudocapillipes_OQ885476	61.321	106	41	0	181	286	55947	55630	3.37e-83	139
morffo1_Anemia_delicatula	Asplenium_pseudocapillipes_OQ885476	48.667	150	77	0	288	437	55621	55172	3.37e-83	126
morffo1_Anemia_delicatula	Asplenium_pseudocapillipes_OQ885476	37.241	145	86	4	24	163	56429	55995	3.37e-83	84.7
morffo1_Anemia_delicatula	Asplenium_pseudocapillipes_OQ885476	52.551	196	92	1	159	353	95780	95193	1.89e-58	204
morffo1_Anemia_delicatula	Asplenium_pseudocapillipes_OQ885476	52.551	196	92	1	159	353	145568	146155	1.89e-58	204
morffo1_Anemia_delicatula	Asplenium_pseudocapillipes_OQ885476	37.736	53	33	0	102	154	95943	95785	1.89e-58	42
morffo1_Anemia_delicatula	Asplenium_pseudocapillipes_OQ885476	37.736	53	33	0	102	154	145405	145563	1.89e-58	42
morffo1_Anemia_delicatula	Asplenium_pseudocapillipes_OQ885476	49.524	105	46	1	333	437	95229	94936	4.64e-15	79.3
morffo1_Anemia_delicatula	Asplenium_pseudocapillipes_OQ885476	49.524	105	46	1	333	437	146119	146412	4.64e-15	79.3
morffo1_Anemia_delicatula	Hymenasplenium_obscurum_OM419355	44.332	397	205	7	24	409	146190	145015	6.46e-83	279
morffo1_Anemia_delicatula	Hymenasplenium_obscurum_OM419355	44.332	397	205	7	24	409	94749	95924	6.46e-83	279
morffo1_Anemia_delicatula	Hymenasplenium_obscurum_OM419355	60.241	83	28	2	188	266	96914	96669	8.93e-43	91.7
morffo1_Anemia_delicatula	Hymenasplenium_obscurum_OM419355	60.241	83	28	2	188	266	144025	144270	8.93e-43	91.7
morffo1_Anemia_delicatula	Hymenasplenium_obscurum_OM419355	51.429	70	33	1	303	371	96565	96356	8.93e-43	64.3
morffo1_Anemia_delicatula	Hymenasplenium_obscurum_OM419355	51.429	70	33	1	303	371	144374	144583	8.93e-43	64.3
morffo1_Anemia_delicatula	Hymenasplenium_obscurum_OM419355	56.098	41	18	0	388	428	96302	96180	8.93e-43	47
morffo1_Anemia_delicatula	Hymenasplenium_obscurum_OM419355	56.098	41	18	0	388	428	144637	144759	8.93e-43	47
morffo1_Anemia_delicatula	Hymenasplenium_obscurum_OM419355	70	20	6	0	263	282	96681	96622	8.93e-43	32
morffo1_Anemia_delicatula	Hymenasplenium_obscurum_OM419355	70	20	6	0	263	282	144258	144317	8.93e-43	32
morffo1_Anemia_delicatula	Mankyua_chejuense_KP205433	49.158	297	151	0	141	437	61987	62877	7.52e-83	279
morffo1_Anemia_delicatula	Antrophyum_henryi_MT130614	55.947	227	100	0	146	372	56883	56203	6.13e-82	255
morffo1_Anemia_delicatula	Antrophyum_henryi_MT130614	35.115	131	77	4	23	147	57263	56877	6.13e-82	69.3
morffo1_Anemia_delicatula	Antrophyum_henryi_MT130614	72.727	11	3	0	388	398	56153	56121	6.13e-82	22.3
morffo1_Anemia_delicatula	Cyclopeltis_crenata_MT130541	49.618	131	66	0	94	224	93319	92927	1.37e-79	140
morffo1_Anemia_delicatula	Cyclopeltis_crenata_MT130541	49.618	131	66	0	94	224	141348	141740	1.37e-79	140
morffo1_Anemia_delicatula	Cyclopeltis_crenata_MT130541	54.717	106	42	3	224	328	92925	92623	1.37e-79	104
morffo1_Anemia_delicatula	Cyclopeltis_crenata_MT130541	54.717	106	42	3	224	328	141742	142044	1.37e-79	104
morffo1_Anemia_delicatula	Cyclopeltis_crenata_MT130541	61.053	95	37	0	343	437	92623	92339	1.37e-79	94
morffo1_Anemia_delicatula	Cyclopeltis_crenata_MT130541	61.053	95	37	0	343	437	142044	142328	1.37e-79	94
morffo1_Anemia_delicatula	Loxogramme_avenia_MW876335	53.585	265	123	0	173	437	137225	138019	2e-79	269
morffo1_Anemia_delicatula	Loxogramme_avenia_MW876335	34.921	189	114	3	10	189	136690	137256	2.91e-26	113
morffo1_Anemia_delicatula	Woodwardia_harlandii_MT130602	45.231	325	172	3	44	362	94612	93638	2.04e-79	269
morffo1_Anemia_delicatula	Woodwardia_harlandii_MT130602	45.231	325	172	3	44	362	142091	143065	2.04e-79	269
morffo1_Anemia_delicatula	Tryonia_myriophylla_MH173076	52.632	190	85	4	160	344	30008	29439	4.25e-79	186
morffo1_Anemia_delicatula	Tryonia_myriophylla_MH173076	58.824	102	42	0	336	437	29466	29161	4.25e-79	93.6
morffo1_Anemia_delicatula	Tryonia_myriophylla_MH173076	44.776	67	36	1	94	159	30213	30013	4.25e-79	57.8
morffo1_Anemia_delicatula	Dryopteris_fragrans_KX418656	43.692	325	181	1	20	342	14956	15930	6.77e-79	268
morffo1_Anemia_delicatula	Dryopteris_fragrans_KX418656	43.692	325	181	1	20	342	109271	108297	6.77e-79	268
morffo1_Anemia_delicatula	Dryopteris_fragrans_KX418656	55.556	36	16	0	403	438	123040	122933	0.002	42
morffo1_Anemia_delicatula	Campyloneurum_aglaolepis_MW876310	55.6	250	111	0	178	427	22189	22938	3.51e-78	266
morffo1_Anemia_delicatula	Campyloneurum_aglaolepis_MW876310	55.6	250	111	0	178	427	106690	105941	4.38e-78	265
morffo1_Anemia_delicatula	Asplenium_wrightii_OM419360	44.479	317	173	2	24	337	54525	55475	1.84e-77	263
morffo1_Anemia_delicatula	Abrodictyum_obscurum_OM419381	52.239	201	92	2	88	286	143359	142763	8.54e-77	208
morffo1_Anemia_delicatula	Abrodictyum_obscurum_OM419381	52.239	201	92	2	88	286	101488	102084	8.54e-77	208
morffo1_Anemia_delicatula	Abrodictyum_obscurum_OM419381	51.685	89	43	0	284	372	142772	142506	8.54e-77	87
morffo1_Anemia_delicatula	Abrodictyum_obscurum_OM419381	51.685	89	43	0	284	372	102075	102341	8.54e-77	87
morffo1_Anemia_delicatula	Abrodictyum_obscurum_OM419381	31.818	66	37	3	6	63	143643	143446	8.54e-77	33.5
morffo1_Anemia_delicatula	Abrodictyum_obscurum_OM419381	31.818	66	37	3	6	63	101204	101401	8.54e-77	33.5
morffo1_Anemia_delicatula	Woodwardia_unigemmata_KT599101	50.735	272	134	0	91	362	94220	93405	1.34e-76	261
morffo1_Anemia_delicatula	Woodwardia_unigemmata_KT599101	50.735	272	134	0	91	362	141885	142700	1.34e-76	261
morffo1_Anemia_delicatula	Woodwardia_unigemmata_KT599101	34.375	64	39	2	21	81	94440	94249	0.13	36.2
morffo1_Anemia_delicatula	Woodwardia_unigemmata_KT599101	34.375	64	39	2	21	81	141665	141856	0.13	36.2
morffo1_Anemia_delicatula	Cryptogramma_brunoniana_MT130621	50.515	194	89	3	244	437	34253	33693	1.35e-76	160
morffo1_Anemia_delicatula	Cryptogramma_brunoniana_MT130621	58.333	72	28	1	172	241	34470	34255	1.35e-76	88.6
morffo1_Anemia_delicatula	Cryptogramma_brunoniana_MT130621	41.975	81	47	0	94	174	34717	34475	1.35e-76	79.7
morffo1_Anemia_delicatula	Hymenasplenium_obliquissimum_MT130674	44.053	227	124	3	24	248	147409	146732	4.88e-76	189
morffo1_Anemia_delicatula	Hymenasplenium_obliquissimum_MT130674	44.053	227	124	3	24	248	94681	95358	4.88e-76	189
morffo1_Anemia_delicatula	Hymenasplenium_obliquissimum_MT130674	52.308	130	60	1	310	437	146549	146160	4.88e-76	103
morffo1_Anemia_delicatula	Hymenasplenium_obliquissimum_MT130674	52.308	130	60	1	310	437	95541	95930	4.88e-76	103
morffo1_Anemia_delicatula	Hymenasplenium_obliquissimum_MT130674	53.333	30	14	0	249	278	146730	146641	4.88e-76	33.9
morffo1_Anemia_delicatula	Hymenasplenium_obliquissimum_MT130674	53.333	30	14	0	249	278	95360	95449	4.88e-76	33.9
morffo1_Anemia_delicatula	Hymenasplenium_obliquissimum_MT130674	39.264	163	85	5	215	371	97846	97382	3.06e-26	79.3
morffo1_Anemia_delicatula	Hymenasplenium_obliquissimum_MT130674	39.264	163	85	5	215	371	144244	144708	3.06e-26	79.3
morffo1_Anemia_delicatula	Hymenasplenium_obliquissimum_MT130674	58.824	51	21	0	388	438	97328	97176	3.06e-26	59.3
morffo1_Anemia_delicatula	Hymenasplenium_obliquissimum_MT130674	58.824	51	21	0	388	438	144762	144914	3.06e-26	59.3
morffo1_Anemia_delicatula	Hymenasplenium_obliquissimum_MT130674	48.276	58	21	2	188	245	97934	97788	0.007	40.4
morffo1_Anemia_delicatula	Hymenasplenium_obliquissimum_MT130674	48.276	58	21	2	188	245	144156	144302	0.007	40.4
morffo1_Anemia_delicatula	Monachosorum_subdigitatum_OP081130	40.774	336	190	3	10	336	34207	35214	5.68e-76	259
morffo1_Anemia_delicatula	Monachosorum_subdigitatum_OP081130	57.018	114	49	0	324	437	35177	35518	6.39e-26	112
morffo1_Anemia_delicatula	Plagiogyria_glauca_KP136831	53.36	253	118	0	85	337	29917	29159	3.79e-74	254
morffo1_Anemia_delicatula	Plagiogyria_glauca_KP136831	45.399	163	80	2	276	438	29321	28860	1.72e-22	102
morffo1_Anemia_delicatula	Jamesonia_brasiliensis_MH173077	46.897	290	144	5	10	289	52170	53039	1.25e-73	253
morffo1_Anemia_delicatula	Jamesonia_brasiliensis_MH173077	46.897	290	144	5	10	289	24180	23311	1.25e-73	253
morffo1_Anemia_delicatula	Jamesonia_brasiliensis_MH173077	44.444	81	45	0	286	366	53005	53247	4.19e-25	69.7
morffo1_Anemia_delicatula	Jamesonia_brasiliensis_MH173077	44.444	81	45	0	286	366	23345	23103	4.19e-25	69.7
morffo1_Anemia_delicatula	Jamesonia_brasiliensis_MH173077	58.571	70	29	0	369	438	53250	53459	4.19e-25	65.1
morffo1_Anemia_delicatula	Jamesonia_brasiliensis_MH173077	58.571	70	29	0	369	438	23100	22891	4.19e-25	65.1
morffo1_Anemia_delicatula	Asplenium_nidus_MK002975	49.6	250	126	0	88	337	11533	10784	6.39e-72	248
morffo1_Anemia_delicatula	Asplenium_nidus_MK002975	48.696	115	59	0	323	437	10829	10485	4.28e-19	92
morffo1_Anemia_delicatula	Asplenium_nidus_MK002975	33.846	65	40	2	20	81	11745	11551	1.1	33.1
morffo1_Anemia_delicatula	Pteris_vittata_MH173082	45.946	111	60	0	77	187	142373	142041	1.34e-68	107
morffo1_Anemia_delicatula	Pteris_vittata_MH173082	45.946	111	60	0	77	187	94336	94668	1.34e-68	107
morffo1_Anemia_delicatula	Pteris_vittata_MH173082	57.471	87	37	0	188	274	142044	141784	1.34e-68	105
morffo1_Anemia_delicatula	Pteris_vittata_MH173082	57.471	87	37	0	188	274	94665	94925	1.34e-68	105
morffo1_Anemia_delicatula	Pteris_vittata_MH173082	51.25	80	39	0	266	345	141805	141566	1.34e-68	82.8
morffo1_Anemia_delicatula	Pteris_vittata_MH173082	51.25	80	39	0	266	345	94904	95143	1.34e-68	82.8
morffo1_Anemia_delicatula	Pteris_vittata_MH173082	33.333	60	38	2	7	64	142582	142403	1.34e-68	26.2
morffo1_Anemia_delicatula	Pteris_vittata_MH173082	33.333	60	38	2	7	64	94127	94306	1.34e-68	26.2
morffo1_Anemia_delicatula	Leptochilus_hemionitideus_MH319943	35.64	289	165	7	6	281	120303	121145	2.94e-68	148
morffo1_Anemia_delicatula	Leptochilus_hemionitideus_MH319943	49.689	161	81	0	277	437	121148	121630	2.94e-68	130
morffo1_Anemia_delicatula	Osmolindsaea_odorata_MT130576	55.152	165	74	0	163	327	95544	95050	2.91e-66	184
morffo1_Anemia_delicatula	Osmolindsaea_odorata_MT130576	55.152	165	74	0	163	327	146441	146935	2.91e-66	184
morffo1_Anemia_delicatula	Osmolindsaea_odorata_MT130576	48.529	68	35	0	97	164	95746	95543	2.91e-66	70.9
morffo1_Anemia_delicatula	Osmolindsaea_odorata_MT130576	48.529	68	35	0	97	164	146239	146442	2.91e-66	70.9
morffo1_Anemia_delicatula	Osmolindsaea_odorata_MT130576	36.957	46	26	2	18	60	96002	95865	2.91e-66	29.6
morffo1_Anemia_delicatula	Osmolindsaea_odorata_MT130576	36.957	46	26	2	18	60	145983	146120	2.91e-66	29.6
morffo1_Anemia_delicatula	Osmolindsaea_odorata_MT130576	48.387	31	16	0	332	362	95045	94953	2.91e-66	29.3
morffo1_Anemia_delicatula	Osmolindsaea_odorata_MT130576	48.387	31	16	0	332	362	146940	147032	2.91e-66	29.3
morffo1_Anemia_delicatula	Osmolindsaea_odorata_MT130576	59.375	32	13	0	390	421	94828	94733	0.0004	44.3
morffo1_Anemia_delicatula	Osmolindsaea_odorata_MT130576	59.375	32	13	0	390	421	147157	147252	0.0004	44.3
morffo1_Anemia_delicatula	Sphaeropteris_lepifera_ON359895	62.5	176	65	1	218	392	31613	31086	9.01e-66	191
morffo1_Anemia_delicatula	Sphaeropteris_lepifera_ON359895	58.333	48	20	0	390	437	31093	30950	9.01e-66	55.8
morffo1_Anemia_delicatula	Sphaeropteris_lepifera_ON359895	48	50	24	1	171	218	31764	31615	9.01e-66	45.4
morffo1_Anemia_delicatula	Sphaeropteris_lepifera_ON359895	53.883	206	94	1	162	366	118637	119254	6.67e-61	216
morffo1_Anemia_delicatula	Sphaeropteris_lepifera_ON359895	34.146	164	103	3	25	186	118221	118703	4.21e-15	79.3
morffo1_Anemia_delicatula	Sphaeropteris_brunoniana_MT543220	63.068	176	63	2	218	392	31492	30968	2.33e-65	187
morffo1_Anemia_delicatula	Sphaeropteris_brunoniana_MT543220	58.333	48	20	0	390	437	30975	30832	2.33e-65	55.8
morffo1_Anemia_delicatula	Sphaeropteris_brunoniana_MT543220	48	50	24	1	171	218	31643	31494	2.33e-65	47.4
morffo1_Anemia_delicatula	Dennstaedtia_glauca_OP168842	54.936	233	102	3	208	437	82041	82739	1.54e-64	221
morffo1_Anemia_delicatula	Dennstaedtia_glauca_OP168842	42.857	63	34	1	154	216	81881	82063	1.54e-64	45.4
morffo1_Anemia_delicatula	Dennstaedtia_glauca_OP168842	38.889	144	85	2	24	164	84094	84525	2.63e-21	98.6
morffo1_Anemia_delicatula	Leptochilus_decurrens_MN044573	50.932	161	79	0	277	437	121315	121797	1.6e-62	138
morffo1_Anemia_delicatula	Leptochilus_decurrens_MN044573	36.052	233	117	4	66	281	120659	121312	1.6e-62	122
morffo1_Anemia_delicatula	Dennstaedtia_hirsuta_MT130587	50.467	214	104	2	54	265	141641	141000	4.37e-62	219
morffo1_Anemia_delicatula	Dennstaedtia_hirsuta_MT130587	50.467	214	104	2	54	265	92800	93441	4.37e-62	219
morffo1_Anemia_delicatula	Dennstaedtia_hirsuta_MT130587	48.756	201	102	1	238	437	141085	140483	3.29e-39	152
morffo1_Anemia_delicatula	Dennstaedtia_hirsuta_MT130587	48.756	201	102	1	238	437	93356	93958	3.29e-39	152
morffo1_Anemia_delicatula	Schizaea_dichotoma_ON207052	44.151	265	144	3	7	268	127865	127074	3.5e-60	213
morffo1_Anemia_delicatula	Schizaea_dichotoma_ON207052	44.151	265	144	3	7	268	107962	108753	3.5e-60	213
morffo1_Anemia_delicatula	Schizaea_dichotoma_ON207052	53.073	179	83	1	259	437	127104	126571	4.38e-40	155
morffo1_Anemia_delicatula	Schizaea_dichotoma_ON207052	53.073	179	83	1	259	437	108723	109256	4.38e-40	155
morffo1_Anemia_delicatula	Stenochlaena_palustris_MT130594	43.673	245	134	3	24	264	92993	92259	3.09e-59	211
morffo1_Anemia_delicatula	Stenochlaena_palustris_MT130594	43.673	245	134	3	24	264	147683	148417	3.09e-59	211
morffo1_Anemia_delicatula	Pecluma_dulcis_MK705755	43.969	257	141	2	20	273	54441	55211	3.28e-59	211
morffo1_Anemia_delicatula	Pecluma_dulcis_MK705755	46.512	43	23	0	274	316	55207	55335	0.85	33.5
morffo1_Anemia_delicatula	Ophioglossum_petiolatum_OM897601	49.741	193	97	0	90	282	49352	49930	2.6e-56	202
morffo1_Anemia_delicatula	Ophioglossum_petiolatum_OM897601	39.157	166	99	2	273	437	49900	50394	4.18e-17	85.9
morffo1_Anemia_delicatula	Ophioglossum_reticulatum_OM897602	49.741	193	97	0	90	282	49364	49942	2.6e-56	202
morffo1_Anemia_delicatula	Ophioglossum_reticulatum_OM897602	38.554	166	100	2	273	437	49912	50406	2.9e-16	83.2
morffo1_Anemia_delicatula	Parahemionitis_arifolia_MT130558	50	186	88	2	173	357	47884	48429	4.63e-56	171
morffo1_Anemia_delicatula	Parahemionitis_arifolia_MT130558	59.211	76	31	0	362	437	48435	48662	4.63e-56	67
morffo1_Anemia_delicatula	Blechnopsis_orientalis_MT130644	40.968	310	163	5	145	437	94678	93758	5.51e-54	191
morffo1_Anemia_delicatula	Blechnopsis_orientalis_MT130644	40.968	310	163	5	145	437	141029	141949	5.51e-54	191
morffo1_Anemia_delicatula	Blechnopsis_orientalis_MT130644	39.535	43	26	0	108	150	94800	94672	5.51e-54	40.4
morffo1_Anemia_delicatula	Blechnopsis_orientalis_MT130644	39.535	43	26	0	108	150	140907	141035	5.51e-54	40.4
morffo1_Anemia_delicatula	Aleuritopteris_squamosa_OP952633	53.571	196	91	0	242	437	152629	152042	9.12e-54	195
morffo1_Anemia_delicatula	Aleuritopteris_squamosa_OP952633	53.571	196	91	0	242	437	23524	24111	9.12e-54	195
morffo1_Anemia_delicatula	Aleuritopteris_squamosa_OP952633	42.578	256	141	5	24	273	153300	152533	1.46e-51	188
morffo1_Anemia_delicatula	Aleuritopteris_squamosa_OP952633	42.578	256	141	5	24	273	22853	23620	1.46e-51	188
morffo1_Anemia_delicatula	Coniogramme_intermedia_MW221463	37.778	180	106	3	70	249	85702	85181	1.64e-53	107
morffo1_Anemia_delicatula	Coniogramme_intermedia_MW221463	37.778	180	106	3	70	249	150677	151198	1.64e-53	107
morffo1_Anemia_delicatula	Coniogramme_intermedia_MW221463	60	80	31	1	330	408	84935	84696	1.64e-53	75.1
morffo1_Anemia_delicatula	Coniogramme_intermedia_MW221463	60	80	31	1	330	408	151444	151683	1.64e-53	75.1
morffo1_Anemia_delicatula	Coniogramme_intermedia_MW221463	44.872	78	40	2	253	327	85176	84943	1.64e-53	55.5
morffo1_Anemia_delicatula	Coniogramme_intermedia_MW221463	44.872	78	40	2	253	327	151203	151436	1.64e-53	55.5
morffo1_Anemia_delicatula	Coniogramme_intermedia_MW221463	53.125	32	15	0	406	437	84694	84599	1.64e-53	32.7
morffo1_Anemia_delicatula	Coniogramme_intermedia_MW221463	53.125	32	15	0	406	437	151685	151780	1.64e-53	32.7
morffo1_Anemia_delicatula	Coniogramme_fraxinea_MT130619	37.778	180	106	3	70	249	85847	85326	2.2e-53	107
morffo1_Anemia_delicatula	Coniogramme_fraxinea_MT130619	37.778	180	106	3	70	249	150887	151408	2.2e-53	107
morffo1_Anemia_delicatula	Coniogramme_fraxinea_MT130619	60	80	31	1	330	408	85080	84841	2.2e-53	74.7
morffo1_Anemia_delicatula	Coniogramme_fraxinea_MT130619	60	80	31	1	330	408	151654	151893	2.2e-53	74.7
morffo1_Anemia_delicatula	Coniogramme_fraxinea_MT130619	44.872	78	40	2	253	327	85321	85088	2.2e-53	55.5
morffo1_Anemia_delicatula	Coniogramme_fraxinea_MT130619	44.872	78	40	2	253	327	151413	151646	2.2e-53	55.5
morffo1_Anemia_delicatula	Coniogramme_fraxinea_MT130619	53.125	32	15	0	406	437	84839	84744	2.2e-53	32.7
morffo1_Anemia_delicatula	Coniogramme_fraxinea_MT130619	53.125	32	15	0	406	437	151895	151990	2.2e-53	32.7
morffo1_Anemia_delicatula	Woodwardia_japonica_MN587871	48.062	129	55	1	141	257	94214	93828	7.6e-53	121
morffo1_Anemia_delicatula	Woodwardia_japonica_MN587871	48.062	129	55	1	141	257	141491	141877	7.6e-53	121
morffo1_Anemia_delicatula	Woodwardia_japonica_MN587871	52.336	107	51	0	256	362	93826	93506	7.6e-53	107
morffo1_Anemia_delicatula	Woodwardia_japonica_MN587871	52.336	107	51	0	256	362	141879	142199	7.6e-53	107
morffo1_Anemia_delicatula	Woodwardia_japonica_MN587871	41.86	43	23	1	20	60	94266	94138	0.57	34.3
morffo1_Anemia_delicatula	Woodwardia_japonica_MN587871	41.86	43	23	1	20	60	141439	141567	0.57	34.3
morffo1_Anemia_delicatula	Lepisorus_waltonii_MK287776	51.042	192	94	0	246	437	94479	93904	3.35e-49	181
morffo1_Anemia_delicatula	Lepisorus_waltonii_MK287776	51.042	192	94	0	246	437	143913	144488	3.35e-49	181
morffo1_Anemia_delicatula	Lepisorus_waltonii_MK287776	39.13	138	77	3	20	152	94902	94495	8.57e-16	81.6
morffo1_Anemia_delicatula	Lepisorus_waltonii_MK287776	39.13	138	77	3	20	152	143490	143897	8.57e-16	81.6
morffo1_Anemia_delicatula	Lepisorus_clathratus_KY419704	53.297	182	85	0	256	437	94299	93754	2.45e-47	176
morffo1_Anemia_delicatula	Lepisorus_clathratus_KY419704	53.297	182	85	0	256	437	143793	144338	2.45e-47	176
morffo1_Anemia_delicatula	Lepisorus_clathratus_KY419704	39.073	151	85	3	20	165	94752	94306	3.37e-20	95.1
morffo1_Anemia_delicatula	Lepisorus_clathratus_KY419704	39.073	151	85	3	20	165	143340	143786	3.37e-20	95.1
morffo1_Anemia_delicatula	Lepisorus_clathratus_KY419704	56.522	23	10	0	208	230	93100	93032	0.4	34.7
morffo1_Anemia_delicatula	Lepisorus_clathratus_KY419704	56.522	23	10	0	208	230	144992	145060	0.4	34.7
morffo1_Anemia_delicatula	Cyclogramma_auriculata_MT130552	54.891	184	79	3	229	408	33899	33348	2.54e-43	164
morffo1_Anemia_delicatula	Microlepia_nepalensis_OP168859	42.982	228	110	7	50	261	35067	35738	3.28e-41	158
morffo1_Anemia_delicatula	Hymenophyllum_fumarioides_MN583335	36.792	212	125	3	24	226	98592	97957	6.65e-39	141
morffo1_Anemia_delicatula	Hymenophyllum_fumarioides_MN583335	36.792	212	125	3	24	226	148992	149627	6.65e-39	141
morffo1_Anemia_delicatula	Hymenophyllum_fumarioides_MN583335	80	20	4	0	224	243	97961	97902	6.65e-39	40
morffo1_Anemia_delicatula	Hymenophyllum_fumarioides_MN583335	80	20	4	0	224	243	149623	149682	6.65e-39	40
morffo1_Anemia_delicatula	Hymenophyllum_fumarioides_MN583335	65.217	23	8	0	396	418	102962	102894	2.2	32.3
morffo1_Anemia_delicatula	Hymenophyllum_fumarioides_MN583335	65.217	23	8	0	396	418	144622	144690	2.2	32.3
morffo1_Anemia_delicatula	Prosaptia_khasyana_MW876356	52.976	168	79	0	270	437	22797	23300	1.97e-38	150
morffo1_Anemia_delicatula	Prosaptia_khasyana_MW876356	52.976	168	79	0	270	437	107296	106793	1.97e-38	150
morffo1_Anemia_delicatula	Ophioglossum_californicum_KC117178	55.833	120	53	0	163	282	49555	49914	1.01e-37	147
morffo1_Anemia_delicatula	Ophioglossum_californicum_KC117178	26.848	257	176	5	90	340	49332	50084	5.17e-11	66.6
morffo1_Anemia_delicatula	Ophioglossum_californicum_KC117178	44.037	109	59	2	330	437	50054	50377	8.05e-10	62.8
morffo1_Anemia_delicatula	Ophioglossum_vulgatum_MZ066610	55.833	120	53	0	163	282	49845	50204	1.01e-37	147
morffo1_Anemia_delicatula	Ophioglossum_vulgatum_MZ066610	26.848	257	176	5	90	340	49622	50374	5.17e-11	66.6
morffo1_Anemia_delicatula	Ophioglossum_vulgatum_MZ066610	44.037	109	59	2	330	437	50344	50667	8.05e-10	62.8
morffo1_Anemia_delicatula	Cibotium_sinoburmaense_OQ721083	53.846	104	45	2	246	349	148124	147822	1.36e-36	107
morffo1_Anemia_delicatula	Cibotium_sinoburmaense_OQ721083	53.846	104	45	2	246	349	99629	99931	1.36e-36	107
morffo1_Anemia_delicatula	Cibotium_sinoburmaense_OQ721083	73.684	57	15	0	357	413	147784	147614	1.36e-36	66.2
morffo1_Anemia_delicatula	Cibotium_sinoburmaense_OQ721083	73.684	57	15	0	357	413	99969	100139	1.36e-36	66.2
morffo1_Anemia_delicatula	Synammia_intermedia_MW876375	54.971	171	75	1	269	437	111324	111836	2.72e-36	143
morffo1_Anemia_delicatula	Synammia_intermedia_MW876375	54.971	171	75	1	269	437	23032	22520	2.72e-36	143
morffo1_Anemia_delicatula	Synammia_feuillei_MW876374	54.971	171	75	1	269	437	111439	111951	2.72e-36	143
morffo1_Anemia_delicatula	Synammia_feuillei_MW876374	54.971	171	75	1	269	437	23138	22626	2.72e-36	143
morffo1_Anemia_delicatula	Synammia_espinosae_MW876373	54.971	171	75	1	269	437	111336	111848	2.85e-36	143
morffo1_Anemia_delicatula	Synammia_espinosae_MW876373	54.971	171	75	1	269	437	23149	22637	2.85e-36	143
morffo1_Anemia_delicatula	Ptisana_fraxinea_OM419377	57.303	178	75	1	261	437	142362	141829	4.52e-35	140
morffo1_Anemia_delicatula	Ptisana_fraxinea_OM419377	57.303	178	75	1	261	437	100561	101094	4.52e-35	140
morffo1_Anemia_delicatula	Selliguea_moulmeinensis_MW876364	36.806	288	154	5	121	399	138140	138946	1.24e-34	139
morffo1_Anemia_delicatula	Selliguea_moulmeinensis_MW876364	43.077	65	34	1	94	158	138064	138249	9.18e-07	52.8
morffo1_Anemia_delicatula	Selliguea_moulmeinensis_MW876364	45	40	22	0	389	428	138913	139032	0.38	34.7
morffo1_Anemia_delicatula	Selliguea_lehmannii_MT130554	36.806	288	154	5	121	399	127950	127144	1.24e-34	139
morffo1_Anemia_delicatula	Selliguea_lehmannii_MT130554	43.077	65	34	1	94	158	128026	127841	9.18e-07	52.8
morffo1_Anemia_delicatula	Selliguea_lehmannii_MT130554	45	40	22	0	389	428	127177	127058	0.38	34.7
morffo1_Anemia_delicatula	Haplopteris_elongata_MT130678	50.649	154	76	0	284	437	92246	91785	2.51e-31	129
morffo1_Anemia_delicatula	Haplopteris_elongata_MT130678	50.649	154	76	0	284	437	140002	140463	2.51e-31	129
morffo1_Anemia_delicatula	Serpocaulon_loriceum_MW876372	55.303	132	59	0	306	437	108069	108464	2.21e-30	126
morffo1_Anemia_delicatula	Serpocaulon_loriceum_MW876372	55.303	132	59	0	306	437	22779	22384	2.97e-30	125
morffo1_Anemia_delicatula	Serpocaulon_loriceum_MW876372	42.857	56	32	0	116	171	107823	107990	1.05e-05	49.7
morffo1_Anemia_delicatula	Serpocaulon_loriceum_MW876372	37.736	53	29	2	23	72	22995	23150	0.4	34.7
morffo1_Anemia_delicatula	Serpocaulon_loriceum_MW876372	37.736	53	29	2	23	72	107706	107551	0.4	34.7
morffo1_Anemia_delicatula	Hypolepis_repens_OP081118	43.713	167	90	3	24	186	35125	34625	2.03e-29	123
morffo1_Anemia_delicatula	Matonia_pectinata_OM419375	43.103	174	94	3	24	192	166410	165889	1.25e-27	117
morffo1_Anemia_delicatula	Matonia_pectinata_OM419375	43.103	174	94	3	24	192	91377	91898	1.25e-27	117
morffo1_Anemia_delicatula	Hypolepis_resistens_OP168858	54.098	61	23	2	314	372	101034	100861	7.81e-27	61.2
morffo1_Anemia_delicatula	Hypolepis_resistens_OP168858	65.854	41	14	0	250	290	101236	101114	7.81e-27	59.3
morffo1_Anemia_delicatula	Hypolepis_resistens_OP168858	60	30	12	0	387	416	100813	100724	7.81e-27	40.4
morffo1_Anemia_delicatula	Lygodium_merrillii_OM350010	67.925	106	33	1	332	437	157876	157562	7.83e-27	115
morffo1_Anemia_delicatula	Lygodium_merrillii_OM350010	67.925	106	33	1	332	437	89642	89956	7.83e-27	115
morffo1_Anemia_delicatula	Lygodium_flexuosum_OM350009	66.981	106	34	1	332	437	157995	157681	2.09e-26	114
morffo1_Anemia_delicatula	Lygodium_flexuosum_OM350009	66.981	106	34	1	332	437	89576	89890	2.09e-26	114
morffo1_Anemia_delicatula	Pichisermollodes_connexa_MT130564	38.542	192	107	4	211	399	127324	126773	3.09e-26	91.7
morffo1_Anemia_delicatula	Pichisermollodes_connexa_MT130564	35.294	85	48	2	91	171	127671	127426	3.09e-26	47.4
morffo1_Anemia_delicatula	Pichisermollodes_connexa_MT130564	35.227	176	91	7	162	329	127466	126984	1.22e-13	74.7
morffo1_Anemia_delicatula	Selliguea_tatsienensis_MT130544	39.437	213	81	5	210	399	127705	127142	1.01e-25	112
morffo1_Anemia_delicatula	Selliguea_tatsienensis_MT130544	37.624	101	58	3	161	261	127838	127551	2.18e-16	54.7
morffo1_Anemia_delicatula	Selliguea_tatsienensis_MT130544	40	70	39	1	94	163	128031	127831	2.18e-16	50.8
morffo1_Anemia_delicatula	Selliguea_tatsienensis_MT130544	45	40	22	0	389	428	127175	127056	1.4	32.7
morffo1_Anemia_delicatula	Dennstaedtia_samoensis_OP081119	37.838	148	78	1	102	249	123833	123432	3.19e-25	110
morffo1_Anemia_delicatula	Mesopteris_tonkinensis_MH500229	38.919	185	97	6	25	201	155820	155290	5.73e-25	109
morffo1_Anemia_delicatula	Mesopteris_tonkinensis_MH500229	38.919	185	97	6	25	201	88239	88769	5.73e-25	109
morffo1_Anemia_delicatula	Pichisermollodes_crenatopinnata_MW876367	34.451	328	171	11	91	399	132497	133405	4.07e-24	107
morffo1_Anemia_delicatula	Crepidomanes_parvulum_MN905537	54.206	107	48	1	142	247	98709	98389	6.78e-24	106
morffo1_Anemia_delicatula	Crepidomanes_parvulum_MN905537	54.206	107	48	1	142	247	137782	138102	6.78e-24	106
morffo1_Anemia_delicatula	Crepidomanes_parvulum_MN905537	48.148	81	42	0	357	437	98376	98134	1.54e-08	58.5
morffo1_Anemia_delicatula	Crepidomanes_parvulum_MN905537	48.148	81	42	0	357	437	138115	138357	1.54e-08	58.5
morffo1_Anemia_delicatula	Pichisermollodes_malacodon_MW876360	34.65	329	169	12	91	399	132504	133412	3.13e-23	104
morffo1_Anemia_delicatula	Onychium_lucidum_MT130597	52.555	137	59	3	303	437	92827	92429	6.07e-23	103
morffo1_Anemia_delicatula	Onychium_lucidum_MT130597	52.555	137	59	3	303	437	139402	139800	6.07e-23	103
morffo1_Anemia_delicatula	Onychium_japonicum_MH173069	51.825	137	60	3	303	437	92940	92542	1.97e-22	102
morffo1_Anemia_delicatula	Onychium_japonicum_MH173069	51.825	137	60	3	303	437	139507	139905	1.97e-22	102
morffo1_Anemia_delicatula	Hypolepis_punctata_OP081123	46.154	169	81	5	255	416	34700	34203	1.76e-21	99.4
morffo1_Anemia_delicatula	Cryptogramma_acrostichoides_MH173081	51.639	122	56	2	316	437	49095	49451	1.02e-19	94
morffo1_Anemia_delicatula	Cryptogramma_acrostichoides_MH173081	44	100	50	2	230	327	48844	49131	5.15e-14	75.9
morffo1_Anemia_delicatula	Cryptogramma_acrostichoides_MH173081	35.714	70	43	1	186	255	48717	48920	7.86e-05	46.6
morffo1_Anemia_delicatula	Lygodium_circinatum_OM327797	73.171	82	22	0	356	437	156287	156042	1.22e-19	93.6
morffo1_Anemia_delicatula	Lygodium_circinatum_OM327797	73.171	82	22	0	356	437	88109	88354	1.22e-19	93.6
morffo1_Anemia_delicatula	Hymenophyllum_wrightii_MN583337	45.679	81	44	0	345	425	98511	98269	4.39e-19	58.5
morffo1_Anemia_delicatula	Hymenophyllum_wrightii_MN583337	45.679	81	44	0	345	425	140802	141044	4.39e-19	58.5
morffo1_Anemia_delicatula	Hymenophyllum_wrightii_MN583337	61.905	42	16	0	303	344	98632	98507	4.39e-19	56.2
morffo1_Anemia_delicatula	Hymenophyllum_wrightii_MN583337	61.905	42	16	0	303	344	140681	140806	4.39e-19	56.2
morffo1_Anemia_delicatula	Haplopteris_ensiformis_OM867544	50	102	51	0	333	434	57901	58206	2.8e-16	83.2
morffo1_Anemia_delicatula	Haplopteris_ensiformis_OM867544	50	102	51	0	333	434	11503	11198	2.8e-16	83.2
morffo1_Anemia_delicatula	Blotiella_lindeniana_OP081137	42.453	106	58	2	314	416	34695	34378	1.11e-14	64.7
morffo1_Anemia_delicatula	Blotiella_lindeniana_OP081137	61.538	26	10	0	265	290	34843	34766	1.11e-14	35
morffo1_Anemia_delicatula	Blotiella_lindeniana_OP081137	38.571	70	43	0	127	196	35004	34795	6.3e-08	56.6
morffo1_Anemia_delicatula	Lonchitis_hirsuta_MT130654	66.667	51	17	0	387	437	95499	95347	1.52e-14	70.1
morffo1_Anemia_delicatula	Lonchitis_hirsuta_MT130654	66.667	51	17	0	387	437	143326	143478	1.52e-14	70.1
morffo1_Anemia_delicatula	Lonchitis_hirsuta_MT130654	40	40	19	1	333	372	95660	95556	1.52e-14	29.3
morffo1_Anemia_delicatula	Lonchitis_hirsuta_MT130654	40	40	19	1	333	372	143165	143269	1.52e-14	29.3
morffo1_Anemia_delicatula	Odontosoria_chinensis_MT130658	60.494	81	32	0	357	437	53721	53479	1.92e-14	77.4
morffo1_Anemia_delicatula	Odontosoria_chinensis_MT130658	31.724	145	82	4	143	277	53990	53577	1.19e-08	58.9
morffo1_Anemia_delicatula	Blotiella_coursii_MT130655	33.758	157	95	3	24	174	34460	33999	3.01e-14	76.6
morffo1_Anemia_delicatula	Blotiella_madagascariensis_OP081099	33.758	157	95	3	24	174	34432	33971	3.01e-14	76.6
morffo1_Anemia_delicatula	Davallia_fejeensis_MK705750	52.941	85	40	0	353	437	107007	107261	1.51e-12	71.2
morffo1_Anemia_delicatula	Cheiropleuria_bicuspis_OM419348	80.357	56	11	0	359	414	146340	146173	1.65e-11	68.2
morffo1_Anemia_delicatula	Cheiropleuria_bicuspis_OM419348	80.357	56	11	0	359	414	98336	98503	1.65e-11	68.2
morffo1_Anemia_delicatula	Schizaea_pectinata_KX258661	52.273	44	21	0	395	438	123090	122959	6.91e-11	45.1
morffo1_Anemia_delicatula	Schizaea_pectinata_KX258661	52.273	44	21	0	395	438	106522	106653	6.91e-11	45.1
morffo1_Anemia_delicatula	Schizaea_pectinata_KX258661	81.579	38	7	0	356	393	123202	123089	6.91e-11	42
morffo1_Anemia_delicatula	Schizaea_pectinata_KX258661	81.579	38	7	0	356	393	106410	106523	6.91e-11	42
morffo1_Anemia_delicatula	Hiya_brooksiae_OP081135	52.857	70	30	1	336	402	34690	34481	7.87e-11	49.3
morffo1_Anemia_delicatula	Hiya_brooksiae_OP081135	45.946	37	20	0	302	338	34788	34678	7.87e-11	37.4
morffo1_Anemia_delicatula	Blotiella_glabra_OP168835	37.363	91	54	1	87	174	51344	51616	2.23e-10	64.3
morffo1_Anemia_delicatula	Asplenium_sarelii_KY427331	62.5	48	18	0	390	437	92968	92825	1.37e-09	62
morffo1_Anemia_delicatula	Asplenium_sarelii_KY427331	62.5	48	18	0	390	437	140936	141079	1.37e-09	62
morffo1_Anemia_delicatula	Alsophila_acaulis_MT726940	59.42	69	28	0	364	432	31324	31118	1.82e-09	61.6
morffo1_Anemia_delicatula	Anemia_adiantifolia_OM419342	52	50	24	0	318	367	36565	36416	1.25e-08	58.9
morffo1_Anemia_delicatula	Anemia_adiantifolia_OM419342	37.607	117	48	5	302	397	36668	36330	3.3	31.6
morffo1_Anemia_delicatula	Lepisorus_spicatus_MW876330	60	45	18	0	393	437	113257	113391	5.78e-08	56.6
morffo1_Anemia_delicatula	Lepisorus_spicatus_MW876330	60	45	18	0	393	437	22407	22273	5.78e-08	56.6
morffo1_Anemia_delicatula	Azolla_nilotica_MF177090	48.571	70	36	0	368	437	137581	137372	1.82e-07	42.4
morffo1_Anemia_delicatula	Azolla_nilotica_MF177090	48.571	70	36	0	368	437	92191	92400	1.82e-07	42.4
morffo1_Anemia_delicatula	Azolla_nilotica_MF177090	38.889	36	18	1	310	341	137763	137656	1.82e-07	33.1
morffo1_Anemia_delicatula	Azolla_nilotica_MF177090	38.889	36	18	1	310	341	92009	92116	1.82e-07	33.1
morffo1_Anemia_delicatula	Azolla_nilotica_MF177090	86.667	15	2	0	391	405	134780	134736	0.003	32
morffo1_Anemia_delicatula	Azolla_nilotica_MF177090	86.667	15	2	0	391	405	94992	95036	0.003	32
morffo1_Anemia_delicatula	Azolla_nilotica_MF177090	51.515	33	15	1	407	438	134722	134624	0.003	28.9
morffo1_Anemia_delicatula	Azolla_nilotica_MF177090	51.515	33	15	1	407	438	95050	95148	0.003	28.9
morffo1_Anemia_delicatula	Hymenasplenium_unilaterale_KY427350	65	40	7	1	215	247	94240	94121	1.02e-06	52.8
morffo1_Anemia_delicatula	Hymenasplenium_unilaterale_KY427350	65	40	7	1	215	247	140864	140983	1.02e-06	52.8
morffo1_Anemia_delicatula	Hymenasplenium_unilaterale_KY427350	37.931	87	40	3	188	262	94326	94072	0.009	40
morffo1_Anemia_delicatula	Hymenasplenium_unilaterale_KY427350	37.931	87	40	3	188	262	140778	141032	0.009	40
morffo1_Anemia_delicatula	Schizaea_pusilla_ON120846	58.824	51	16	2	387	437	128194	128057	1.2e-06	52.4
morffo1_Anemia_delicatula	Schizaea_pusilla_ON120846	58.824	51	16	2	387	437	112636	112773	1.2e-06	52.4
morffo1_Anemia_delicatula	Schizaea_pusilla_ON120846	50	36	18	0	80	115	128326	128219	1.35e-05	36.6
morffo1_Anemia_delicatula	Schizaea_pusilla_ON120846	50	36	18	0	80	115	112504	112611	1.35e-05	36.6
morffo1_Anemia_delicatula	Schizaea_pusilla_ON120846	32.653	49	33	0	23	71	128517	128371	1.35e-05	32
morffo1_Anemia_delicatula	Schizaea_pusilla_ON120846	32.653	49	33	0	23	71	112313	112459	1.35e-05	32
morffo1_Anemia_delicatula	Schizaea_medusa_ON207050	33.898	118	70	4	21	132	72000	72347	2.76e-06	51.2
morffo1_Anemia_delicatula	Schizaea_medusa_ON207050	33.898	118	70	4	21	132	89993	89646	2.76e-06	51.2
morffo1_Anemia_delicatula	Salvinia_natans_OK075076	42.373	59	34	0	314	372	140078	139902	2.88e-06	41.2
morffo1_Anemia_delicatula	Salvinia_natans_OK075076	42.373	59	34	0	314	372	92295	92471	2.88e-06	41.2
morffo1_Anemia_delicatula	Salvinia_natans_OK075076	46.939	49	23	1	389	437	139855	139718	2.88e-06	30
morffo1_Anemia_delicatula	Salvinia_natans_OK075076	46.939	49	23	1	389	437	92518	92655	2.88e-06	30
morffo1_Anemia_delicatula	Salvinia_natans_OK075076	50	46	18	3	391	432	137144	137010	2.3	32.3
morffo1_Anemia_delicatula	Salvinia_natans_OK075076	50	46	18	3	391	432	95229	95363	2.3	32.3
morffo1_Anemia_delicatula	Schizaea_tenella_ON314248	53.488	43	20	0	311	353	101910	102038	3.74e-06	49.7
morffo1_Anemia_delicatula	Schizaea_tenella_ON314248	58.824	17	7	0	268	284	101812	101862	3.74e-06	20.8
morffo1_Anemia_delicatula	Angiopteris_angustifolia_KP099647	40.351	114	60	4	23	132	148816	148487	5.08e-06	50.4
morffo1_Anemia_delicatula	Angiopteris_angustifolia_KP099647	40.351	114	60	4	23	132	94489	94818	5.08e-06	50.4
morffo1_Anemia_delicatula	Angiopteris_yunnanensis_MN508633	39.474	114	61	4	23	132	148272	147943	1.99e-05	48.5
morffo1_Anemia_delicatula	Angiopteris_yunnanensis_MN508633	39.474	114	61	4	23	132	94408	94737	1.99e-05	48.5
morffo1_Anemia_delicatula	Angiopteris_fokiensis_ON022042	39.474	114	61	4	23	132	148312	147983	1.99e-05	48.5
morffo1_Anemia_delicatula	Angiopteris_fokiensis_ON022042	39.474	114	61	4	23	132	94458	94787	1.99e-05	48.5
morffo1_Anemia_delicatula	Angiopteris_evecta_DQ821119	39.474	114	61	4	23	132	149484	149155	1.99e-05	48.5
morffo1_Anemia_delicatula	Angiopteris_evecta_DQ821119	39.474	114	61	4	23	132	94127	94456	1.99e-05	48.5
morffo1_Anemia_delicatula	Cystodium_sorbifolium_MT130630	36.458	96	50	4	163	252	23602	23874	3.08e-05	48.1
morffo1_Anemia_delicatula	Azolla_caroliniana_MF177092	48.889	45	23	0	393	437	138275	138141	3.95e-05	38.1
morffo1_Anemia_delicatula	Azolla_caroliniana_MF177092	48.889	45	23	0	393	437	92537	92671	3.95e-05	38.1
morffo1_Anemia_delicatula	Azolla_caroliniana_MF177092	41.463	82	40	4	314	392	138505	138275	3.95e-05	28.9
morffo1_Anemia_delicatula	Azolla_caroliniana_MF177092	41.463	82	40	4	314	392	92307	92537	3.95e-05	28.9
morffo1_Anemia_delicatula	Azolla_caroliniana_MF177092	82.353	17	3	0	391	407	135572	135522	0.83	33.5
morffo1_Anemia_delicatula	Azolla_caroliniana_MF177092	82.353	17	3	0	391	407	95239	95289	0.83	33.5
morffo1_Anemia_delicatula	Paesia_elmeri_OP081115	64	50	18	0	360	409	34199	34050	0.000198	45.4
morffo1_Anemia_delicatula	Actinostachys_pennula_KU764518	41.304	46	27	0	229	274	99185	99322	0.000274	45.1
morffo1_Anemia_delicatula	Paesia_glandulosa_OP081139	64	50	18	0	360	409	34162	34013	0.00034	44.7
morffo1_Anemia_delicatula	Cyrtomium_macrophyllum_OR051896	51.282	39	19	0	400	438	105106	104990	0.002	42.4
morffo1_Anemia_delicatula	Cyrtomium_macrophyllum_OR051896	51.282	39	19	0	400	438	128020	128136	0.002	42.4
morffo1_Anemia_delicatula	Cyrtomium_hemionitis_MT130568	51.282	39	19	0	400	438	105019	104903	0.002	42.4
morffo1_Anemia_delicatula	Cyrtomium_hemionitis_MT130568	51.282	39	19	0	400	438	128489	128605	0.002	42.4
morffo1_Anemia_delicatula	Cyrtomium_caryotideum_OR051895	51.282	39	19	0	400	438	105034	104918	0.002	42.4
morffo1_Anemia_delicatula	Cyrtomium_caryotideum_OR051895	51.282	39	19	0	400	438	128508	128624	0.002	42.4
morffo1_Anemia_delicatula	Cyrtomium_falcatum_KP189363	51.282	39	19	0	400	438	105466	105350	0.002	42.4
morffo1_Anemia_delicatula	Cyrtomium_falcatum_KP189363	51.282	39	19	0	400	438	128914	129030	0.002	42.4
morffo1_Anemia_delicatula	Cyrtomium_devexiscapulae_KT599100	51.282	39	19	0	400	438	105343	105227	0.002	42.4
morffo1_Anemia_delicatula	Cyrtomium_devexiscapulae_KT599100	51.282	39	19	0	400	438	128795	128911	0.002	42.4
morffo1_Anemia_delicatula	Cyrtomium_fortunei_MG913607	51.282	39	19	0	400	438	105286	105170	0.002	42.4
morffo1_Anemia_delicatula	Cyrtomium_fortunei_MG913607	51.282	39	19	0	400	438	128738	128854	0.002	42.4
morffo1_Anemia_delicatula	Terpsichore_asplenifolia_MZ357094	51.282	39	17	1	24	60	126959	126843	0.002	42.4
morffo1_Anemia_delicatula	Salvinia_cucullata_MF177095	56.667	30	13	0	314	343	142200	142111	0.003	41.6
morffo1_Anemia_delicatula	Salvinia_cucullata_MF177095	56.667	30	13	0	314	343	93041	93130	0.003	41.6
morffo1_Anemia_delicatula	Hymenophyllum_pallidum_OM419369	48.837	43	21	1	331	372	99335	99207	0.003	41.6
morffo1_Anemia_delicatula	Hymenophyllum_pallidum_OM419369	48.837	43	21	1	331	372	145937	146065	0.003	41.6
morffo1_Anemia_delicatula	Azolla_filiculoides_MF177094	46.667	45	24	0	393	437	138472	138338	0.078	37
morffo1_Anemia_delicatula	Azolla_filiculoides_MF177094	46.667	45	24	0	393	437	92647	92781	0.078	37
morffo1_Anemia_delicatula	Azolla_filiculoides_MF177094	68	25	6	1	391	413	135754	135680	0.41	34.7
morffo1_Anemia_delicatula	Azolla_filiculoides_MF177094	68	25	6	1	391	413	95365	95439	0.41	34.7
morffo1_Anemia_delicatula	Azolla_rubra_MF177091	46.667	45	24	0	393	437	138502	138368	0.078	37
morffo1_Anemia_delicatula	Azolla_rubra_MF177091	46.667	45	24	0	393	437	92670	92804	0.078	37
morffo1_Anemia_delicatula	Azolla_rubra_MF177091	68	25	6	1	391	413	135784	135710	0.41	34.7
morffo1_Anemia_delicatula	Azolla_rubra_MF177091	68	25	6	1	391	413	95388	95462	0.41	34.7
morffo1_Anemia_delicatula	Scoliosorus_ensiformis_MH173090	50	32	16	0	406	437	91464	91369	0.16	35.8
morffo1_Anemia_delicatula	Scoliosorus_ensiformis_MH173090	50	32	16	0	406	437	136222	136317	0.16	35.8
morffo1_Anemia_delicatula	Azolla_pinnata_ON684377	82.353	17	3	0	391	407	135324	135274	0.83	33.5
morffo1_Anemia_delicatula	Azolla_pinnata_ON684377	82.353	17	3	0	391	407	95448	95498	0.83	33.5
morffo1_Anemia_delicatula	Azolla_microphylla_MF177089	82.353	17	3	0	391	407	135173	135123	1	33.5
morffo1_Anemia_delicatula	Azolla_microphylla_MF177089	82.353	17	3	0	391	407	95342	95392	1	33.5
morffo1_Anemia_delicatula	Serpocaulon_levigatum_MW876371	35.849	53	30	2	23	72	84829	84674	4	31.6
morffo1_Anemia_mohriana	Didymochlaena_truncatula_MT130600	69.544	417	127	0	33	449	37619	38869	0	583
morffo1_Anemia_mohriana	Didymochlaena_truncatula_MT130600	45	300	163	1	32	329	33628	32729	1.95e-74	255
morffo1_Anemia_mohriana	Oceaniopteris_gibba_MN623360	70.024	417	125	0	33	449	33568	32318	0	583
morffo1_Anemia_mohriana	Dicksonia_squarrosa_KJ569698	55.819	421	181	3	34	449	15944	17206	5.78e-146	461
morffo1_Anemia_mohriana	Dicksonia_squarrosa_KJ569698	55.819	421	181	3	34	449	130276	129014	5.78e-146	461
morffo1_Anemia_mohriana	Diplazium_unilobum_OL311050	55.107	421	183	4	34	449	130842	132101	3.12e-137	436
morffo1_Anemia_mohriana	Diplazium_unilobum_OL311050	55.107	421	183	4	34	449	2572	1313	3.12e-137	436
morffo1_Anemia_mohriana	Plagiogyria_euphlebia_MN027504	50.119	419	205	2	35	449	30099	28843	2.81e-129	414
morffo1_Anemia_mohriana	Plagiogyria_euphlebia_MN027504	40.678	59	31	2	35	93	35826	35990	9.5	30
morffo1_Anemia_mohriana	Pteris_semipinnata_OL681881	49.763	422	209	2	31	449	94462	93197	2.36e-127	408
morffo1_Anemia_mohriana	Pteris_semipinnata_OL681881	49.763	422	209	2	31	449	149772	151037	2.36e-127	408
morffo1_Anemia_mohriana	Pteris_semipinnata_OL681881	49.881	419	208	2	33	449	97520	96264	2.88e-118	382
morffo1_Anemia_mohriana	Pteris_semipinnata_OL681881	49.881	419	208	2	33	449	146714	147970	2.88e-118	382
morffo1_Anemia_mohriana	Dennstaedtia_globulifera_OP168843	49.761	418	207	2	35	449	89030	87777	9.36e-127	406
morffo1_Anemia_mohriana	Dennstaedtia_globulifera_OP168843	49.761	418	207	2	35	449	157380	158633	9.36e-127	406
morffo1_Anemia_mohriana	Dennstaedtia_globulifera_OP168843	53.886	193	87	2	258	449	87394	86819	8.63e-56	197
morffo1_Anemia_mohriana	Dennstaedtia_globulifera_OP168843	53.886	193	87	2	258	449	159016	159591	8.63e-56	197
morffo1_Anemia_mohriana	Dennstaedtia_globulifera_OP168843	88.889	18	2	0	243	260	87444	87391	8.63e-56	40
morffo1_Anemia_mohriana	Dennstaedtia_globulifera_OP168843	88.889	18	2	0	243	260	158966	159019	8.63e-56	40
morffo1_Anemia_mohriana	Plagiogyria_adnata_MN623362	49.881	419	206	2	35	449	30153	28897	9.91e-127	406
morffo1_Anemia_mohriana	Plagiogyria_adnata_MN623362	31.707	41	28	0	62	102	34397	34519	1.8	25.8
morffo1_Anemia_mohriana	Plagiogyria_adnata_MN623362	63.158	19	7	0	35	53	34318	34374	1.8	24.6
morffo1_Anemia_mohriana	Adiantum_incisum_MT130585	48.578	422	214	2	31	449	57220	58485	3.78e-126	404
morffo1_Anemia_mohriana	Antrophyum_semicostatum_MH173087	49.4	417	208	2	35	448	28591	29841	4.67e-126	404
morffo1_Anemia_mohriana	Dennstaedtia_spinosa_OP168852	49.282	418	209	2	35	449	101511	100258	1.12e-125	403
morffo1_Anemia_mohriana	Dennstaedtia_spinosa_OP168852	49.282	418	209	2	35	449	149300	150553	1.12e-125	403
morffo1_Anemia_mohriana	Adiantum_ciliatum_ON076014	48.694	421	214	1	31	449	32375	31113	4.28e-125	402
morffo1_Anemia_mohriana	Vaginularia_trichoidea_MH173085	48.349	424	216	2	29	449	29811	31082	6.6e-125	401
morffo1_Anemia_mohriana	Oreogrammitis_reinwardtii_MW876347	50.237	422	207	2	31	449	28080	29345	7.06e-125	401
morffo1_Anemia_mohriana	Oreogrammitis_reinwardtii_MW876347	50.237	422	207	2	31	449	112527	111262	7.06e-125	401
morffo1_Anemia_mohriana	Stegnogramma_griffithii_MT130604	49.644	421	209	2	31	449	35802	37061	2.14e-124	399
morffo1_Anemia_mohriana	Calymmodon_cucullatus_OQ968267	48.578	422	215	1	31	450	76648	77913	3.08e-124	399
morffo1_Anemia_mohriana	Calymmodon_cucullatus_OQ968267	49.751	402	199	2	35	433	90166	88961	8e-119	384
morffo1_Anemia_mohriana	Pyrrosia_drakeana_MT210542	50.835	419	200	5	35	450	59555	58308	4.28e-124	399
morffo1_Anemia_mohriana	Pyrrosia_sheareri_MT130682	50.835	419	200	5	35	450	22954	24201	4.28e-124	399
morffo1_Anemia_mohriana	Pteridrys_cnemidaria_MT130579	52.582	426	191	7	32	449	85054	83786	5.02e-124	399
morffo1_Anemia_mohriana	Davallia_divaricata_MT130639	50.358	419	204	3	34	450	53230	54480	1.28e-123	397
morffo1_Anemia_mohriana	Pyrrosia_petiolosa_MT210541	50.358	419	202	5	35	450	60976	59729	1.41e-123	397
morffo1_Anemia_mohriana	Oreogrammitis_tenuisecta_OQ968265	52.43	391	185	1	60	449	82097	80925	1.88e-123	397
morffo1_Anemia_mohriana	Oreogrammitis_tenuisecta_OQ968265	52.43	391	185	1	60	449	152971	154143	1.88e-123	397
morffo1_Anemia_mohriana	Dennstaedtia_obtusifolia_OP168845	49.522	418	208	2	35	449	87880	86627	2.37e-123	396
morffo1_Anemia_mohriana	Dennstaedtia_obtusifolia_OP168845	49.522	418	208	2	35	449	156073	157326	2.37e-123	396
morffo1_Anemia_mohriana	Pyrrosia_subfurfuracea_MK679765	50.358	419	202	5	35	450	59560	58313	3.23e-123	396
morffo1_Anemia_mohriana	Pyrrosia_lingua_MT210540	50.358	419	202	5	35	450	59823	58576	5.76e-123	395
morffo1_Anemia_mohriana	Alsophila_podophylla_MG262389	50.721	416	203	2	36	449	155570	154323	1.78e-122	394
morffo1_Anemia_mohriana	Alsophila_podophylla_MG262389	50.721	416	203	2	36	449	97344	98591	1.78e-122	394
morffo1_Anemia_mohriana	Alsophila_podophylla_MG262389	63.415	41	15	0	376	416	32014	31892	1.61e-08	58.5
morffo1_Anemia_mohriana	Alsophila_podophylla_MG262389	42	50	22	1	400	449	31910	31782	0.38	34.7
morffo1_Anemia_mohriana	Coniogramme_japonica_MT130560	50	422	208	2	31	449	86729	85464	2.07e-122	394
morffo1_Anemia_mohriana	Coniogramme_japonica_MT130560	50	422	208	2	31	449	155086	156351	2.07e-122	394
morffo1_Anemia_mohriana	Pyrrosia_bonii_MH352390	50.119	419	203	5	35	450	59540	58293	3.69e-122	393
morffo1_Anemia_mohriana	Pyrrosia_penangiana_MW876359	50.238	420	202	6	35	450	84482	83232	5.37e-122	392
morffo1_Anemia_mohriana	Histiopteris_incisa_MT130622	50.831	421	202	4	34	449	98980	97718	7.6e-122	392
morffo1_Anemia_mohriana	Histiopteris_incisa_MT130622	50.831	421	202	4	34	449	146332	147594	7.6e-122	392
morffo1_Anemia_mohriana	Histiopteris_incisa_MT130622	40.476	42	21	1	403	444	34087	33974	6.2	30.8
morffo1_Anemia_mohriana	Histiopteris_herbacea_OP081129	50.467	428	207	4	27	449	38584	37301	1.03e-121	392
morffo1_Anemia_mohriana	Schizaea_sprucei_ON207054	47.506	421	219	1	31	449	153439	154701	4.34e-121	390
morffo1_Anemia_mohriana	Schizaea_sprucei_ON207054	47.506	421	219	1	31	449	9398	8136	4.34e-121	390
morffo1_Anemia_mohriana	Platycerium_bifurcatum_MN623367	49.642	419	205	5	35	450	93138	91891	7.73e-121	389
morffo1_Anemia_mohriana	Platycerium_bifurcatum_MN623367	49.642	419	205	5	35	450	142850	144097	7.73e-121	389
morffo1_Anemia_mohriana	Polystichum_deltodon_MN640792	49.412	425	205	6	31	449	23422	22160	9.56e-121	389
morffo1_Anemia_mohriana	Polystichum_semifertile_MT130677	49.173	423	208	4	31	449	33632	34891	1.87e-120	388
morffo1_Anemia_mohriana	Grammitis_marginella_OQ968266	50.588	425	204	4	31	450	93363	92092	2.36e-120	388
morffo1_Anemia_mohriana	Grammitis_marginella_OQ968266	50.588	425	204	4	31	450	135704	136975	2.36e-120	388
morffo1_Anemia_mohriana	Dictymia_brownii_MW876312	48.578	422	215	1	31	450	24246	25511	2.41e-120	388
morffo1_Anemia_mohriana	Dictymia_brownii_MW876312	48.578	422	215	1	31	450	116513	115248	2.41e-120	388
morffo1_Anemia_mohriana	Polystichum_attenuatum_MT130606	48.463	423	211	4	31	449	33684	34943	2.89e-120	387
morffo1_Anemia_mohriana	Oreogrammitis_adspersa_MT130563	49.043	418	210	2	35	449	82300	81047	2.92e-120	387
morffo1_Anemia_mohriana	Oreogrammitis_adspersa_MT130563	49.043	418	210	2	35	449	147816	149069	2.92e-120	387
morffo1_Anemia_mohriana	Prosaptia_obliquata_MW876357	48.565	418	212	2	35	449	23054	24307	3.75e-120	387
morffo1_Anemia_mohriana	Prosaptia_obliquata_MW876357	48.565	418	212	2	35	449	108957	107704	3.75e-120	387
morffo1_Anemia_mohriana	Niphidium_crassifolium_MW876344	48.585	424	212	3	31	450	23582	24847	5.84e-120	387
morffo1_Anemia_mohriana	Niphidium_crassifolium_MW876344	48.585	424	212	3	31	450	112185	110920	5.84e-120	387
morffo1_Anemia_mohriana	Lomariopsis_lineata_MT130608	48.815	422	213	2	31	449	28998	30263	7.01e-120	387
morffo1_Anemia_mohriana	Schizaea_poeppigiana_ON207053	47.506	421	219	1	31	449	66373	67635	2.45e-119	385
morffo1_Anemia_mohriana	Schizaea_poeppigiana_ON207053	47.506	421	219	1	31	449	87004	85742	2.45e-119	385
morffo1_Anemia_mohriana	Haplopteris_taeniophylla_MT130586	46.89	418	219	2	35	449	93551	92298	3.24e-119	385
morffo1_Anemia_mohriana	Haplopteris_taeniophylla_MT130586	46.89	418	219	2	35	449	144437	145690	3.24e-119	385
morffo1_Anemia_mohriana	Haplopteris_flexuosa_MT130609	46.89	418	219	2	35	449	93666	92413	3.24e-119	385
morffo1_Anemia_mohriana	Haplopteris_flexuosa_MT130609	46.89	418	219	2	35	449	144554	145807	3.24e-119	385
morffo1_Anemia_mohriana	Cheilanthes_subcordata_MH173072	49.533	428	211	5	25	449	152346	151069	7.42e-119	384
morffo1_Anemia_mohriana	Cheilanthes_subcordata_MH173072	49.533	428	211	5	25	449	95893	97170	7.42e-119	384
morffo1_Anemia_mohriana	Desmophlebium_lechleri_MT130626	47.156	422	220	2	31	449	116921	115656	8.17e-119	384
morffo1_Anemia_mohriana	Desmophlebium_lechleri_MT130626	47.156	422	220	2	31	449	144875	146140	8.17e-119	384
morffo1_Anemia_mohriana	Desmophlebium_lechleri_MT130626	48.687	419	211	4	35	450	41680	42933	9.74e-116	375
morffo1_Anemia_mohriana	Myriopteris_scabra_MH173083	50.239	418	204	4	35	449	97330	96080	8.65e-119	383
morffo1_Anemia_mohriana	Myriopteris_scabra_MH173083	50.239	418	204	4	35	449	147596	148846	8.65e-119	383
morffo1_Anemia_mohriana	Myriopteris_scabra_MH173083	52.299	174	81	2	278	449	147261	146740	2.26e-47	145
morffo1_Anemia_mohriana	Myriopteris_scabra_MH173083	52.299	174	81	2	278	449	97665	98186	2.26e-47	145
morffo1_Anemia_mohriana	Myriopteris_scabra_MH173083	63.636	44	16	0	218	261	147445	147314	2.26e-47	64.3
morffo1_Anemia_mohriana	Myriopteris_scabra_MH173083	63.636	44	16	0	218	261	97481	97612	2.26e-47	64.3
morffo1_Anemia_mohriana	Myriopteris_scabra_MH173083	36.475	244	80	4	198	414	120393	119806	1.43e-33	135
morffo1_Anemia_mohriana	Polypodium_rhodopleuron_MZ357091	49.173	423	209	3	31	449	17108	18370	9.43e-119	383
morffo1_Anemia_mohriana	Polypodium_rhodopleuron_MZ357091	49.173	423	209	3	31	449	125151	123889	9.43e-119	383
morffo1_Anemia_mohriana	Glaphyropteridopsis_erubescens_MN623355	49.76	416	207	2	36	449	133186	131939	1.3e-118	383
morffo1_Anemia_mohriana	Glaphyropteridopsis_erubescens_MN623355	49.76	416	207	2	36	449	106491	107738	1.3e-118	383
morffo1_Anemia_mohriana	Oleandra_articulata_MK705754	49.176	425	208	4	31	450	159086	157821	1.94e-118	382
morffo1_Anemia_mohriana	Oleandra_articulata_MK705754	49.176	425	208	4	31	450	86299	87564	1.94e-118	382
morffo1_Anemia_mohriana	Dennstaedtia_sprucei_OP168853	47.368	418	217	2	35	449	89974	88721	2.2e-118	382
morffo1_Anemia_mohriana	Dennstaedtia_sprucei_OP168853	56.25	160	70	0	201	360	81925	82404	8.28e-54	173
morffo1_Anemia_mohriana	Dennstaedtia_sprucei_OP168853	44.928	69	38	0	365	433	82422	82628	8.28e-54	58.2
morffo1_Anemia_mohriana	Saccoloma_elegans_MT130580	47.826	437	220	5	19	449	109003	107699	2.86e-118	382
morffo1_Anemia_mohriana	Saccoloma_elegans_MT130580	47.826	437	220	5	19	449	150780	152084	2.86e-118	382
morffo1_Anemia_mohriana	Saccoloma_elegans_MT130580	45.561	428	195	10	45	449	172398	171160	5.08e-87	292
morffo1_Anemia_mohriana	Saccoloma_elegans_MT130580	45.561	428	195	10	45	449	87385	88623	5.08e-87	292
morffo1_Anemia_mohriana	Saccoloma_elegans_MT130580	27.35	117	48	3	154	253	23387	23677	0.24	35.4
morffo1_Anemia_mohriana	Hymenophyllum_polyanthos_MN583336	47.518	423	214	3	35	449	99606	98338	3.05e-118	382
morffo1_Anemia_mohriana	Hymenophyllum_polyanthos_MN583336	47.518	423	214	3	35	449	151071	152339	3.05e-118	382
morffo1_Anemia_mohriana	Hymenophyllum_polyanthos_MN583336	50.237	422	204	5	34	449	148049	146784	6.7e-113	366
morffo1_Anemia_mohriana	Hymenophyllum_polyanthos_MN583336	50.237	422	204	5	34	449	102628	103893	6.7e-113	366
morffo1_Anemia_mohriana	Bosmania_membranacea_MT130574	47.393	422	220	1	31	450	156064	154799	3.11e-118	382
morffo1_Anemia_mohriana	Bosmania_membranacea_MT130574	47.393	422	220	1	31	450	86127	87392	3.11e-118	382
morffo1_Anemia_mohriana	Polypodium_sibiricum_MW876355	48.463	423	212	3	31	449	118238	119500	4e-118	381
morffo1_Anemia_mohriana	Polypodium_sibiricum_MW876355	48.463	423	212	3	31	449	13482	12220	4e-118	381
morffo1_Anemia_mohriana	Lepisorus_miyoshianus_MW876328	48.681	417	210	3	35	449	22253	23497	4.11e-118	381
morffo1_Anemia_mohriana	Lepisorus_miyoshianus_MW876328	48.681	417	210	3	35	449	115667	114423	4.11e-118	381
morffo1_Anemia_mohriana	Microgramma_vacciniifolia_MW876337	48.122	426	211	2	31	450	111958	113223	5.18e-118	381
morffo1_Anemia_mohriana	Microgramma_vacciniifolia_MW876337	48.122	426	211	2	31	450	24090	22825	5.18e-118	381
morffo1_Anemia_mohriana	Loxogramme_involuta_MT130617	48.219	421	216	1	31	449	125551	124289	6.34e-118	381
morffo1_Anemia_mohriana	Aleuritopteris_grevilleoides_ON693574	50.236	424	195	6	35	449	49818	51068	6.72e-118	381
morffo1_Anemia_mohriana	Notholaena_standleyi_MH173067	49.761	418	206	4	35	449	146071	144821	6.85e-118	381
morffo1_Anemia_mohriana	Notholaena_standleyi_MH173067	49.761	418	206	4	35	449	97255	98505	6.85e-118	381
morffo1_Anemia_mohriana	Loxogramme_chinensis_MT130671	48.219	421	216	1	31	449	123430	122168	8.22e-118	380
morffo1_Anemia_mohriana	Microgramma_lycopodioides_MT130703	48.104	422	217	1	31	450	154765	153500	1.1e-117	380
morffo1_Anemia_mohriana	Microgramma_lycopodioides_MT130703	48.104	422	217	1	31	450	85130	86395	1.1e-117	380
morffo1_Anemia_mohriana	Lepisorus_drymoglossoides_OP369280	47.63	422	219	1	31	450	141534	140269	1.14e-117	380
morffo1_Anemia_mohriana	Lepisorus_drymoglossoides_OP369280	47.63	422	219	1	31	450	97144	98409	1.14e-117	380
morffo1_Anemia_mohriana	Calciphilopteris_ludens_MT130590	50	420	206	4	33	449	144614	143358	1.51e-117	380
morffo1_Anemia_mohriana	Calciphilopteris_ludens_MT130590	50	420	206	4	33	449	95029	96285	1.51e-117	380
morffo1_Anemia_mohriana	Loxogramme_acroscopa_MW876336	48.571	420	214	1	32	449	138549	137290	1.74e-117	380
morffo1_Anemia_mohriana	Loxogramme_acroscopa_MW876336	52.174	46	22	0	404	449	140557	140694	4.14e-05	47.8
morffo1_Anemia_mohriana	Lepisorus_diversus_MT968973	47.63	422	219	1	31	450	141739	140474	1.9e-117	379
morffo1_Anemia_mohriana	Lepisorus_diversus_MT968973	47.63	422	219	1	31	450	97246	98511	1.9e-117	379
morffo1_Anemia_mohriana	Microsorum_rubidum_MT130640	48.694	421	214	1	32	450	68929	67667	2.3e-117	379
morffo1_Anemia_mohriana	Elaphoglossum_stelligerum_MT130690	48.941	425	208	7	32	449	22832	24100	4.03e-117	379
morffo1_Anemia_mohriana	Elaphoglossum_stelligerum_MT130690	57.798	109	46	0	341	449	107713	107387	1.11e-28	121
morffo1_Anemia_mohriana	Elaphoglossum_stelligerum_MT130690	57.798	109	46	0	341	449	130491	130817	1.11e-28	121
morffo1_Anemia_mohriana	Lepisorus_microphyllus_MN623356	47.393	422	220	1	31	450	142003	140738	4.56e-117	379
morffo1_Anemia_mohriana	Lepisorus_microphyllus_MN623356	47.393	422	220	1	31	450	97271	98536	4.56e-117	379
morffo1_Anemia_mohriana	Pteris_arisanensis_OP441371	48.921	417	211	2	35	449	94416	93166	5.48e-117	378
morffo1_Anemia_mohriana	Pteris_arisanensis_OP441371	48.921	417	211	2	35	449	147765	149015	5.48e-117	378
morffo1_Anemia_mohriana	Pteris_arisanensis_OP441371	56.296	135	59	0	315	449	144732	144328	9.66e-37	145
morffo1_Anemia_mohriana	Pteris_arisanensis_OP441371	56.296	135	59	0	315	449	97449	97853	9.66e-37	145
morffo1_Anemia_mohriana	Pteris_arisanensis_OP441371	33.846	65	41	1	31	93	144972	144778	0.003	42
morffo1_Anemia_mohriana	Pteris_arisanensis_OP441371	33.846	65	41	1	31	93	97209	97403	0.003	42
morffo1_Anemia_mohriana	Aleuritopteris_veitchii_ON693568	48.921	417	211	2	35	449	106448	105198	5.48e-117	378
morffo1_Anemia_mohriana	Aleuritopteris_veitchii_ON693568	48.921	417	211	2	35	449	136827	138077	5.48e-117	378
morffo1_Anemia_mohriana	Micropolypodium_sikkimense_MW876339	48.058	412	201	3	31	429	26581	27816	5.64e-117	378
morffo1_Anemia_mohriana	Micropolypodium_sikkimense_MW876339	48.058	412	201	3	31	429	113328	112093	5.64e-117	378
morffo1_Anemia_mohriana	Micropolypodium_sikkimense_MW876339	53.292	319	149	0	132	450	22803	23759	1.83e-105	344
morffo1_Anemia_mohriana	Micropolypodium_sikkimense_MW876339	53.292	319	149	0	132	450	117106	116150	1.83e-105	344
morffo1_Anemia_mohriana	Micropolypodium_sikkimense_MW876339	37.234	94	57	1	32	123	22495	22776	1.83e-105	59.3
morffo1_Anemia_mohriana	Micropolypodium_sikkimense_MW876339	37.234	94	57	1	32	123	117414	117133	1.83e-105	59.3
morffo1_Anemia_mohriana	Polypodium_subpetiolatum_MZ357092	47.754	423	215	3	31	449	14212	15474	5.69e-117	378
morffo1_Anemia_mohriana	Polypodium_subpetiolatum_MZ357092	47.754	423	215	3	31	449	125115	123853	5.69e-117	378
morffo1_Anemia_mohriana	Pteris_cretica_MT130556	48.798	416	211	2	35	448	94461	93214	7.38e-117	378
morffo1_Anemia_mohriana	Pteris_cretica_MT130556	48.798	416	211	2	35	448	141195	142442	7.38e-117	378
morffo1_Anemia_mohriana	Dennstaedtia_dissecta_OP168841	49.642	419	207	4	35	450	86817	88070	1.3e-116	377
morffo1_Anemia_mohriana	Dennstaedtia_dissecta_OP168841	52.321	237	111	2	198	433	81970	82677	8.67e-63	221
morffo1_Anemia_mohriana	Pteris_multifida_MZ848380	48.558	416	212	2	35	448	94558	93311	1.67e-116	377
morffo1_Anemia_mohriana	Pteris_multifida_MZ848380	48.558	416	212	2	35	448	141386	142633	1.67e-116	377
morffo1_Anemia_mohriana	Lygodium_microphyllum_MG761729	46.919	422	222	1	31	450	145407	146672	1.79e-116	377
morffo1_Anemia_mohriana	Lygodium_microphyllum_MG761729	70.732	123	36	0	327	449	147720	148088	1.21e-74	169
morffo1_Anemia_mohriana	Lygodium_microphyllum_MG761729	56.881	109	44	1	209	317	147377	147694	1.21e-74	131
morffo1_Anemia_mohriana	Lygodium_volubile_OM419365	46.919	422	222	1	31	450	98951	97686	1.79e-116	377
morffo1_Anemia_mohriana	Lygodium_volubile_OM419365	46.919	422	222	1	31	450	149334	150599	1.79e-116	377
morffo1_Anemia_mohriana	Lygodium_volubile_OM419365	70.732	123	36	0	327	449	96620	96252	1.21e-74	169
morffo1_Anemia_mohriana	Lygodium_volubile_OM419365	70.732	123	36	0	327	449	151665	152033	1.21e-74	169
morffo1_Anemia_mohriana	Lygodium_volubile_OM419365	56.881	109	44	1	209	317	96963	96646	1.21e-74	131
morffo1_Anemia_mohriana	Lygodium_volubile_OM419365	56.881	109	44	1	209	317	151322	151639	1.21e-74	131
morffo1_Anemia_mohriana	Tomophyllum_donianum_MT130584	48.635	403	204	2	34	433	151749	150541	3.07e-116	376
morffo1_Anemia_mohriana	Tomophyllum_donianum_MT130584	48.635	403	204	2	34	433	83836	85044	3.07e-116	376
morffo1_Anemia_mohriana	Tectaria_panamensis_MK705757	49.165	419	209	4	35	450	146010	144757	3.22e-116	376
morffo1_Anemia_mohriana	Tectaria_panamensis_MK705757	49.165	419	209	4	35	450	95345	96598	3.22e-116	376
morffo1_Anemia_mohriana	Adiantum_aleuticum_MH173079	49.057	424	206	4	33	449	95773	94511	3.34e-116	376
morffo1_Anemia_mohriana	Adiantum_aleuticum_MH173079	49.057	424	206	4	33	449	144531	145793	3.34e-116	376
morffo1_Anemia_mohriana	Polypodium_vulgare_MZ357093	48.463	423	210	4	31	449	125308	126564	3.61e-116	376
morffo1_Anemia_mohriana	Polypodium_vulgare_MZ357093	48.463	423	210	4	31	449	14133	12877	3.61e-116	376
morffo1_Anemia_mohriana	Aleuritopteris_ebenipes_ON693564	46.681	452	231	4	5	449	134673	133327	3.83e-116	376
morffo1_Anemia_mohriana	Aleuritopteris_ebenipes_ON693564	46.681	452	231	4	5	449	106783	108129	3.83e-116	376
morffo1_Anemia_mohriana	Bommeria_hispida_MH173074	49.645	423	199	6	35	449	122520	121270	4.17e-116	375
morffo1_Anemia_mohriana	Hymenophyllum_sibthorpioides_OM419366	48.113	424	214	3	31	450	144321	143056	4.77e-116	375
morffo1_Anemia_mohriana	Hymenophyllum_sibthorpioides_OM419366	48.113	424	214	3	31	450	100426	101691	4.77e-116	375
morffo1_Anemia_mohriana	Monachosorum_arakii_OP081116	47.281	423	220	2	31	450	34915	36183	5.84e-116	375
morffo1_Anemia_mohriana	Aleuritopteris_albofusca_ON693572	49.767	430	199	7	29	449	49505	50770	7.43e-116	375
morffo1_Anemia_mohriana	Cibotium_cumingii_OQ721088	50.6	417	204	2	35	449	151169	149919	8.19e-116	375
morffo1_Anemia_mohriana	Cibotium_cumingii_OQ721088	50.6	417	204	2	35	449	99694	100944	8.19e-116	375
morffo1_Anemia_mohriana	Cibotium_cumingii_OQ721088	37.561	205	108	6	258	449	149731	149138	5.34e-24	107
morffo1_Anemia_mohriana	Cibotium_cumingii_OQ721088	37.561	205	108	6	258	449	101132	101725	5.34e-24	107
morffo1_Anemia_mohriana	Cibotium_cumingii_OQ721088	66.129	62	19	1	364	425	149384	149205	1.26e-15	81.3
morffo1_Anemia_mohriana	Cibotium_cumingii_OQ721088	66.129	62	19	1	364	425	101479	101658	1.26e-15	81.3
morffo1_Anemia_mohriana	Eupodium_cicutifolium_MN412590	58.654	312	128	1	140	450	45554	44619	1.68e-115	374
morffo1_Anemia_mohriana	Asplenium_tenerum_MT700551	48.655	409	204	3	46	450	130814	129594	1.82e-115	374
morffo1_Anemia_mohriana	Asplenium_tenerum_MT700551	48.655	409	204	3	46	450	104835	106055	1.82e-115	374
morffo1_Anemia_mohriana	Serpocaulon_fraxinifolium_MW876370	47.506	421	219	1	31	449	109780	111042	3.93e-115	373
morffo1_Anemia_mohriana	Serpocaulon_fraxinifolium_MW876370	47.506	421	219	1	31	449	23630	22368	3.93e-115	373
morffo1_Anemia_mohriana	Serpocaulon_fraxinifolium_MW876370	35.238	105	49	6	34	124	24347	24646	0.065	37.4
morffo1_Anemia_mohriana	Serpocaulon_fraxinifolium_MW876370	35.238	105	49	6	34	124	109063	108764	0.065	37.4
morffo1_Anemia_mohriana	Pyrrosia_assimilis_MN617019	50.358	419	202	5	35	450	60252	59005	4.2e-115	373
morffo1_Anemia_mohriana	Pyrrosia_costata_MT130646	47.506	421	219	1	32	450	22719	23981	4.81e-115	372
morffo1_Anemia_mohriana	Eupodium_kaulfussii_MN412589	58.654	312	128	1	140	450	45548	44613	5e-115	372
morffo1_Anemia_mohriana	Acrostichum_speciosum_MT026711	46.793	421	222	1	32	450	49593	48331	8.24e-115	372
morffo1_Anemia_mohriana	Thylacopteris_papillosa_MW876376	47.518	423	217	2	32	449	132112	133380	1.57e-114	371
morffo1_Anemia_mohriana	Thylacopteris_papillosa_MW876376	47.518	423	217	2	32	449	2003	735	1.57e-114	371
morffo1_Anemia_mohriana	Pyrrosia_angustissima_MT210543	50.119	419	203	5	35	450	61554	60307	2.47e-114	370
morffo1_Anemia_mohriana	Drynaria_parishii_MW876315	46.445	422	224	1	31	450	12214	13479	4.11e-114	370
morffo1_Anemia_mohriana	Drynaria_parishii_MW876315	46.445	422	224	1	31	450	129672	128407	4.11e-114	370
morffo1_Anemia_mohriana	Schizaea_fistulosa_ON207051	70.079	127	32	3	225	349	13776	14144	5.44e-114	182
morffo1_Anemia_mohriana	Schizaea_fistulosa_ON207051	70.079	127	32	3	225	349	136083	135715	5.44e-114	182
morffo1_Anemia_mohriana	Schizaea_fistulosa_ON207051	48.466	163	84	0	62	224	13291	13779	5.44e-114	152
morffo1_Anemia_mohriana	Schizaea_fistulosa_ON207051	48.466	163	84	0	62	224	136568	136080	5.44e-114	152
morffo1_Anemia_mohriana	Schizaea_fistulosa_ON207051	58.586	99	41	0	352	450	14155	14451	5.44e-114	117
morffo1_Anemia_mohriana	Schizaea_fistulosa_ON207051	58.586	99	41	0	352	450	135704	135408	5.44e-114	117
morffo1_Anemia_mohriana	Schizaea_fistulosa_ON207051	38.095	21	13	0	34	54	13211	13273	5.44e-114	22.7
morffo1_Anemia_mohriana	Schizaea_fistulosa_ON207051	38.095	21	13	0	34	54	136648	136586	5.44e-114	22.7
morffo1_Anemia_mohriana	Schizaea_fistulosa_ON207051	29.167	192	69	9	269	444	143545	143967	8.07e-07	53.1
morffo1_Anemia_mohriana	Schizaea_fistulosa_ON207051	29.167	192	69	9	269	444	6314	5892	8.07e-07	53.1
morffo1_Anemia_mohriana	Pyrrosia_heteractis_MT130592	49.881	419	204	5	35	450	26416	27663	4.14e-113	367
morffo1_Anemia_mohriana	Doryopteris_concolor_MT130605	47.17	424	220	1	31	450	95989	94718	6.2e-113	367
morffo1_Anemia_mohriana	Doryopteris_concolor_MT130605	47.17	424	220	1	31	450	145888	147159	6.2e-113	367
morffo1_Anemia_mohriana	Cleistoblechnum_eburneum_MT130542	52.846	369	164	4	88	449	34226	35323	6.26e-113	367
morffo1_Anemia_mohriana	Arachniodes_superba_MT130657	46.793	421	221	2	31	449	95313	94054	3.31e-112	364
morffo1_Anemia_mohriana	Arachniodes_superba_MT130657	46.793	421	221	2	31	449	144381	145640	3.31e-112	364
morffo1_Anemia_mohriana	Saccoloma_inaequale_MT130691	48.434	415	202	5	38	449	106604	105387	3.86e-112	364
morffo1_Anemia_mohriana	Saccoloma_inaequale_MT130691	48.434	415	202	5	38	449	148668	149885	3.86e-112	364
morffo1_Anemia_mohriana	Saccoloma_inaequale_MT130691	35.988	339	164	13	7	310	169993	169031	9.22e-69	140
morffo1_Anemia_mohriana	Saccoloma_inaequale_MT130691	35.988	339	164	13	7	310	85279	86241	9.22e-69	140
morffo1_Anemia_mohriana	Saccoloma_inaequale_MT130691	58.871	124	37	1	305	428	168996	168667	9.22e-69	139
morffo1_Anemia_mohriana	Saccoloma_inaequale_MT130691	58.871	124	37	1	305	428	86276	86605	9.22e-69	139
morffo1_Anemia_mohriana	Saccoloma_inaequale_MT130691	55.556	18	8	0	432	449	168655	168602	9.22e-69	22.7
morffo1_Anemia_mohriana	Saccoloma_inaequale_MT130691	55.556	18	8	0	432	449	86617	86670	9.22e-69	22.7
morffo1_Anemia_mohriana	Saccoloma_inaequale_MT130691	23.596	267	134	11	109	348	22686	23357	0.014	39.3
morffo1_Anemia_mohriana	Pityrogramma_calomelanos_MT130613	50.136	367	181	1	83	449	33906	35000	4.5e-112	364
morffo1_Anemia_mohriana	Taenitis_blechnoides_OP743919	50.718	418	202	4	35	449	29496	30746	3.41e-110	358
morffo1_Anemia_mohriana	Elaphoglossum_luzonicum_MT130636	55.394	343	144	3	112	449	113486	112470	5.42e-110	358
morffo1_Anemia_mohriana	Elaphoglossum_luzonicum_MT130636	55.394	343	144	3	112	449	136712	137728	5.42e-110	358
morffo1_Anemia_mohriana	Elaphoglossum_luzonicum_MT130636	52.344	256	115	5	175	425	55521	56282	1.88e-75	243
morffo1_Anemia_mohriana	Elaphoglossum_luzonicum_MT130636	40	95	55	2	83	175	55235	55519	1.88e-75	60.1
morffo1_Anemia_mohriana	Elaphoglossum_luzonicum_MT130636	43.333	90	46	1	294	383	88570	88316	4.22e-08	57.4
morffo1_Anemia_mohriana	Elaphoglossum_luzonicum_MT130636	43.333	90	46	1	294	383	161628	161882	4.22e-08	57.4
morffo1_Anemia_mohriana	Elaphoglossum_luzonicum_MT130636	57.778	45	19	0	405	449	88412	88278	5.25e-06	50.4
morffo1_Anemia_mohriana	Elaphoglossum_luzonicum_MT130636	57.778	45	19	0	405	449	161786	161920	5.25e-06	50.4
morffo1_Anemia_mohriana	Elaphoglossum_marginatum_MT130569	55.394	343	144	3	112	449	113498	112482	5.42e-110	358
morffo1_Anemia_mohriana	Elaphoglossum_marginatum_MT130569	55.394	343	144	3	112	449	136723	137739	5.42e-110	358
morffo1_Anemia_mohriana	Elaphoglossum_marginatum_MT130569	48.857	350	170	7	83	425	55246	56289	4.12e-89	298
morffo1_Anemia_mohriana	Elaphoglossum_marginatum_MT130569	43.333	90	46	1	294	383	88582	88328	4.22e-08	57.4
morffo1_Anemia_mohriana	Elaphoglossum_marginatum_MT130569	43.333	90	46	1	294	383	161640	161894	4.22e-08	57.4
morffo1_Anemia_mohriana	Elaphoglossum_marginatum_MT130569	57.778	45	19	0	405	449	88424	88290	5.25e-06	50.4
morffo1_Anemia_mohriana	Elaphoglossum_marginatum_MT130569	57.778	45	19	0	405	449	161798	161932	5.25e-06	50.4
morffo1_Anemia_mohriana	Vittaria_graminifolia_MH173089	47.867	422	215	4	33	450	29268	30530	1.17e-109	357
morffo1_Anemia_mohriana	Oleandra_wallichii_MT130650	53.571	336	151	3	116	449	28496	29494	1.58e-108	354
morffo1_Anemia_mohriana	Oleandra_wallichii_MT130650	33.333	123	71	5	16	128	28177	28542	0.012	39.7
morffo1_Anemia_mohriana	Monachosorum_henryi_OP081138	51.567	351	170	0	100	450	35037	36089	3.87e-108	353
morffo1_Anemia_mohriana	Monachosorum_henryi_OP081138	30.303	99	51	3	32	119	34822	35097	0.11	36.6
morffo1_Anemia_mohriana	Monachosorum_flagellare_OP081127	51.567	351	170	0	100	450	35094	36146	4.43e-108	352
morffo1_Anemia_mohriana	Monachosorum_nipponicum_OP081131	51.567	351	170	0	100	450	35131	36183	4.43e-108	352
morffo1_Anemia_mohriana	Leptochilus_pteropus_MW876341	47.42	407	212	1	46	450	59877	61097	2.34e-107	350
morffo1_Anemia_mohriana	Aleuritopteris_squamosa_OP952633	53.061	196	92	0	254	449	152629	152042	1.8e-106	206
morffo1_Anemia_mohriana	Aleuritopteris_squamosa_OP952633	53.061	196	92	0	254	449	23524	24111	1.8e-106	206
morffo1_Anemia_mohriana	Aleuritopteris_squamosa_OP952633	45.536	224	119	2	35	255	153300	152629	1.8e-106	201
morffo1_Anemia_mohriana	Aleuritopteris_squamosa_OP952633	45.536	224	119	2	35	255	22853	23524	1.8e-106	201
morffo1_Anemia_mohriana	Physematium_elongatum_MT130624	51.103	272	128	3	35	302	144502	143690	1.89e-106	266
morffo1_Anemia_mohriana	Physematium_elongatum_MT130624	51.103	272	128	3	35	302	93700	94512	1.89e-106	266
morffo1_Anemia_mohriana	Physematium_elongatum_MT130624	52.288	153	72	1	298	449	143699	143241	1.89e-106	140
morffo1_Anemia_mohriana	Physematium_elongatum_MT130624	52.288	153	72	1	298	449	94503	94961	1.89e-106	140
morffo1_Anemia_mohriana	Elaphoglossum_yoshinagae_ON898018	49.132	403	196	5	35	428	110648	109440	2.77e-106	347
morffo1_Anemia_mohriana	Elaphoglossum_yoshinagae_ON898018	49.132	403	196	5	35	428	140622	141830	2.77e-106	347
morffo1_Anemia_mohriana	Elaphoglossum_yoshinagae_ON898018	42.492	313	169	6	83	389	30188	29265	4.46e-60	214
morffo1_Anemia_mohriana	Elaphoglossum_yoshinagae_ON898018	56.25	80	33	1	280	357	88870	88631	2.42e-28	80.1
morffo1_Anemia_mohriana	Elaphoglossum_yoshinagae_ON898018	56.25	80	33	1	280	357	162400	162639	2.42e-28	80.1
morffo1_Anemia_mohriana	Elaphoglossum_yoshinagae_ON898018	56.522	46	20	0	404	449	88494	88357	2.42e-28	52.8
morffo1_Anemia_mohriana	Elaphoglossum_yoshinagae_ON898018	56.522	46	20	0	404	449	162776	162913	2.42e-28	52.8
morffo1_Anemia_mohriana	Elaphoglossum_yoshinagae_ON898018	53.125	32	15	0	374	405	88586	88491	2.42e-28	33.5
morffo1_Anemia_mohriana	Elaphoglossum_yoshinagae_ON898018	53.125	32	15	0	374	405	162684	162779	2.42e-28	33.5
morffo1_Anemia_mohriana	Elaphoglossum_yoshinagae_ON898018	51.429	70	34	0	380	449	29295	29086	6.26e-12	69.7
morffo1_Anemia_mohriana	Elaphoglossum_yoshinagae_ON898018	62.069	29	11	0	421	449	109471	109385	0.58	34.3
morffo1_Anemia_mohriana	Elaphoglossum_yoshinagae_ON898018	62.069	29	11	0	421	449	141799	141885	0.58	34.3
morffo1_Anemia_mohriana	Platycerium_wallichii_MT130688	50.916	273	130	4	35	304	83666	82851	4.81e-106	271
morffo1_Anemia_mohriana	Platycerium_wallichii_MT130688	50.916	273	130	4	35	304	152047	152862	4.81e-106	271
morffo1_Anemia_mohriana	Platycerium_wallichii_MT130688	55.2	125	56	0	326	450	82789	82415	4.81e-106	134
morffo1_Anemia_mohriana	Platycerium_wallichii_MT130688	55.2	125	56	0	326	450	152924	153298	4.81e-106	134
morffo1_Anemia_mohriana	Platycerium_wallichii_MT130688	50.545	275	136	0	176	450	141695	140871	2.6e-83	281
morffo1_Anemia_mohriana	Platycerium_wallichii_MT130688	50.545	275	136	0	176	450	94018	94842	2.6e-83	281
morffo1_Anemia_mohriana	Asplenium_yoshinagae_OM419356	56.184	283	116	3	175	449	60392	61240	5.44e-106	290
morffo1_Anemia_mohriana	Asplenium_yoshinagae_OM419356	47.02	151	75	4	35	182	59958	60404	5.44e-106	115
morffo1_Anemia_mohriana	Polystichum_fraxinellum_MT130647	49.057	371	180	5	31	396	22121	21021	1.97e-105	345
morffo1_Anemia_mohriana	Polystichum_fraxinellum_MT130647	53.448	58	27	0	392	449	21019	20846	6.16e-08	56.6
morffo1_Anemia_mohriana	Cheilanthes_tenuifolia_ON693579	54.434	327	142	5	127	449	106284	107255	7.13e-105	343
morffo1_Anemia_mohriana	Trichomanes_trollii_MH348274	47.098	448	213	9	7	443	143503	142199	8.4e-105	343
morffo1_Anemia_mohriana	Trichomanes_trollii_MH348274	47.098	448	213	9	7	443	32469	33773	8.4e-105	343
morffo1_Anemia_mohriana	Dennstaedtia_zeylanica_OP168849	56.364	330	131	6	35	357	142612	141641	1.09e-104	343
morffo1_Anemia_mohriana	Dennstaedtia_zeylanica_OP168849	56.364	330	131	6	35	357	93296	94267	1.09e-104	343
morffo1_Anemia_mohriana	Dennstaedtia_zeylanica_OP168849	56.075	107	43	2	345	449	141675	141361	4.41e-24	107
morffo1_Anemia_mohriana	Dennstaedtia_zeylanica_OP168849	56.075	107	43	2	345	449	94233	94547	4.41e-24	107
morffo1_Anemia_mohriana	Lomariopsis_japurensis_MK705752	46.42	433	216	5	32	450	55957	54665	1.27e-104	342
morffo1_Anemia_mohriana	Lellingeria_brevistipes_MZ357088	55.911	313	138	0	138	450	107399	108337	1.87e-104	342
morffo1_Anemia_mohriana	Lellingeria_brevistipes_MZ357088	55.911	313	138	0	138	450	22748	21810	1.87e-104	342
morffo1_Anemia_mohriana	Dennstaedtia_werckleana_OP168855	55.649	239	101	2	213	449	86691	85984	2.22e-104	257
morffo1_Anemia_mohriana	Dennstaedtia_werckleana_OP168855	39.227	181	108	1	35	213	87236	86694	2.22e-104	142
morffo1_Anemia_mohriana	Dennstaedtia_werckleana_OP168855	52.564	234	109	2	201	433	82007	82705	1.63e-61	218
morffo1_Anemia_mohriana	Loxogramme_avenia_MW876335	54.307	267	118	2	185	449	137225	138019	2.47e-104	280
morffo1_Anemia_mohriana	Loxogramme_avenia_MW876335	40.244	164	96	1	31	192	136738	137229	2.47e-104	120
morffo1_Anemia_mohriana	Alsophila_gigantea_MH603068	55.235	277	123	1	174	449	66528	65698	1.29e-103	300
morffo1_Anemia_mohriana	Alsophila_gigantea_MH603068	39.716	141	84	1	36	175	66944	66522	1.29e-103	97.1
morffo1_Anemia_mohriana	Alsophila_gigantea_MH603068	56.757	74	32	0	376	449	31311	31090	3.57e-17	85.9
morffo1_Anemia_mohriana	Alsophila_metteniana_MN795320	55.235	277	123	1	174	449	66582	65752	1.29e-103	300
morffo1_Anemia_mohriana	Alsophila_metteniana_MN795320	39.716	141	84	1	36	175	66998	66576	1.29e-103	97.1
morffo1_Anemia_mohriana	Alsophila_metteniana_MN795320	56.757	74	32	0	376	449	31397	31176	3.57e-17	85.9
morffo1_Anemia_mohriana	Drynaria_fortunei_MK761238	51.929	337	158	2	116	450	55814	54810	8.43e-102	334
morffo1_Anemia_mohriana	Blechnidium_melanopus_MT130662	57.244	283	118	2	170	449	95245	94397	2.11e-101	306
morffo1_Anemia_mohriana	Blechnidium_melanopus_MT130662	57.244	283	118	2	170	449	143159	144007	2.11e-101	306
morffo1_Anemia_mohriana	Blechnidium_melanopus_MT130662	45.763	59	32	0	118	176	95400	95224	2.11e-101	64.3
morffo1_Anemia_mohriana	Blechnidium_melanopus_MT130662	45.763	59	32	0	118	176	143004	143180	2.11e-101	64.3
morffo1_Anemia_mohriana	Blechnidium_melanopus_MT130662	34.783	92	53	3	35	119	95675	95400	2.11e-101	40.8
morffo1_Anemia_mohriana	Blechnidium_melanopus_MT130662	34.783	92	53	3	35	119	142729	143004	2.11e-101	40.8
morffo1_Anemia_mohriana	Woodsia_polystichoides_MT130700	53.438	320	148	1	127	446	56184	55228	2.64e-101	333
morffo1_Anemia_mohriana	Cheilanthes_micropteris_MH173078	43.387	431	223	7	31	449	49447	50712	8.74e-100	328
morffo1_Anemia_mohriana	Lepisorus_carnosus_MT130559	53.114	273	128	0	178	450	141307	140489	1.34e-99	283
morffo1_Anemia_mohriana	Lepisorus_carnosus_MT130559	53.114	273	128	0	178	450	97744	98562	1.34e-99	283
morffo1_Anemia_mohriana	Lepisorus_carnosus_MT130559	37.333	150	92	1	31	178	141758	141309	1.34e-99	100
morffo1_Anemia_mohriana	Lepisorus_carnosus_MT130559	37.333	150	92	1	31	178	97293	97742	1.34e-99	100
morffo1_Anemia_mohriana	Microsorum_punctatum_MW876342	50	256	125	3	35	288	13884	14648	1.41e-99	246
morffo1_Anemia_mohriana	Microsorum_punctatum_MW876342	50	256	125	3	35	288	125052	124288	1.41e-99	246
morffo1_Anemia_mohriana	Microsorum_punctatum_MW876342	47.853	163	82	2	289	450	14659	15141	1.41e-99	137
morffo1_Anemia_mohriana	Microsorum_punctatum_MW876342	47.853	163	82	2	289	450	124277	123795	1.41e-99	137
morffo1_Anemia_mohriana	Monachosorum_subdigitatum_OP081130	44.937	316	172	1	31	344	34255	35202	2.46e-99	270
morffo1_Anemia_mohriana	Monachosorum_subdigitatum_OP081130	51.304	115	56	0	336	450	35177	35521	2.46e-99	113
morffo1_Anemia_mohriana	Hemidictyum_marginatum_MT130628	50.418	359	164	5	96	440	145567	144491	6.2e-99	326
morffo1_Anemia_mohriana	Hemidictyum_marginatum_MT130628	50.418	359	164	5	96	440	93824	94900	6.2e-99	326
morffo1_Anemia_mohriana	Vittaria_appalachiana_MH173091	43.018	444	245	5	14	450	28515	27187	1.49e-98	325
morffo1_Anemia_mohriana	Hymenophyllum_holochilum_MH265124	53.079	341	150	6	83	414	100759	99740	2.47e-98	324
morffo1_Anemia_mohriana	Hymenophyllum_holochilum_MH265124	53.079	341	150	6	83	414	140755	141774	2.47e-98	324
morffo1_Anemia_mohriana	Mankyua_chejuense_KP205433	50.492	305	151	0	145	449	61963	62877	9.3e-98	323
morffo1_Anemia_mohriana	Mankyua_chejuense_KP205433	68.421	19	6	0	200	218	9964	10020	7	30.8
morffo1_Anemia_mohriana	Cibotium_barometz_OQ721098	55.274	237	105	1	214	449	151313	150603	9.76e-98	249
morffo1_Anemia_mohriana	Cibotium_barometz_OQ721098	55.274	237	105	1	214	449	100402	101112	9.76e-98	249
morffo1_Anemia_mohriana	Cibotium_barometz_OQ721098	44.134	179	99	1	35	212	151849	151313	9.76e-98	128
morffo1_Anemia_mohriana	Cibotium_barometz_OQ721098	44.134	179	99	1	35	212	99866	100402	9.76e-98	128
morffo1_Anemia_mohriana	Cibotium_barometz_OQ721098	53.922	102	44	1	258	359	150100	149804	1.93e-43	111
morffo1_Anemia_mohriana	Cibotium_barometz_OQ721098	53.922	102	44	1	258	359	101615	101911	1.93e-43	111
morffo1_Anemia_mohriana	Cibotium_barometz_OQ721098	60.563	71	26	1	355	425	149796	149590	1.93e-43	81.3
morffo1_Anemia_mohriana	Cibotium_barometz_OQ721098	60.563	71	26	1	355	425	101919	102125	1.93e-43	81.3
morffo1_Anemia_mohriana	Cibotium_barometz_OQ721098	45.161	31	17	0	419	449	149615	149523	1.93e-43	24.6
morffo1_Anemia_mohriana	Cibotium_barometz_OQ721098	45.161	31	17	0	419	449	102100	102192	1.93e-43	24.6
morffo1_Anemia_mohriana	Callistopteris_apiifolia_OM419359	56.967	244	104	1	129	371	97463	96732	2.78e-97	288
morffo1_Anemia_mohriana	Callistopteris_apiifolia_OM419359	56.967	244	104	1	129	371	136623	137354	2.78e-97	288
morffo1_Anemia_mohriana	Callistopteris_apiifolia_OM419359	59.74	77	31	0	374	450	96730	96500	2.78e-97	88.2
morffo1_Anemia_mohriana	Callistopteris_apiifolia_OM419359	59.74	77	31	0	374	450	137356	137586	2.78e-97	88.2
morffo1_Anemia_mohriana	Lonchitis_occidentalis_MT130627	46.52	273	143	2	35	304	24543	23725	7.54e-97	238
morffo1_Anemia_mohriana	Lonchitis_occidentalis_MT130627	57.252	131	52	2	321	449	23666	23280	7.54e-97	137
morffo1_Anemia_mohriana	Lonchitis_occidentalis_MT130627	56.863	51	22	0	399	449	96528	96376	2.5e-22	63.2
morffo1_Anemia_mohriana	Lonchitis_occidentalis_MT130627	56.863	51	22	0	399	449	144760	144912	2.5e-22	63.2
morffo1_Anemia_mohriana	Lonchitis_occidentalis_MT130627	56.061	66	24	3	326	391	96763	96581	2.5e-22	62.8
morffo1_Anemia_mohriana	Lonchitis_occidentalis_MT130627	56.061	66	24	3	326	391	144525	144707	2.5e-22	62.8
morffo1_Anemia_mohriana	Lonchitis_occidentalis_MT130627	65.789	38	10	1	368	402	96635	96522	0.000411	44.3
morffo1_Anemia_mohriana	Lonchitis_occidentalis_MT130627	65.789	38	10	1	368	402	144653	144766	0.000411	44.3
morffo1_Anemia_mohriana	Crepidomanes_latealatum_OP856550	53.289	304	142	0	146	449	11141	12052	1.04e-96	320
morffo1_Anemia_mohriana	Hymenasplenium_obscurum_OM419355	46.348	397	198	6	35	421	146190	145015	4.18e-95	315
morffo1_Anemia_mohriana	Hymenasplenium_obscurum_OM419355	46.348	397	198	6	35	421	94749	95924	4.18e-95	315
morffo1_Anemia_mohriana	Hymenasplenium_obscurum_OM419355	55.556	99	31	3	192	278	96962	96669	2.48e-48	96.7
morffo1_Anemia_mohriana	Hymenasplenium_obscurum_OM419355	55.556	99	31	3	192	278	143977	144270	2.48e-48	96.7
morffo1_Anemia_mohriana	Hymenasplenium_obscurum_OM419355	49.398	83	41	1	309	390	96583	96335	2.48e-48	72.4
morffo1_Anemia_mohriana	Hymenasplenium_obscurum_OM419355	49.398	83	41	1	309	390	144356	144604	2.48e-48	72.4
morffo1_Anemia_mohriana	Hymenasplenium_obscurum_OM419355	50	52	26	0	389	440	96335	96180	2.48e-48	52.4
morffo1_Anemia_mohriana	Hymenasplenium_obscurum_OM419355	50	52	26	0	389	440	144604	144759	2.48e-48	52.4
morffo1_Anemia_mohriana	Hymenasplenium_obscurum_OM419355	61.538	26	9	1	276	300	96678	96601	2.48e-48	32.3
morffo1_Anemia_mohriana	Hymenasplenium_obscurum_OM419355	61.538	26	9	1	276	300	144261	144338	2.48e-48	32.3
morffo1_Anemia_mohriana	Jamesonia_brasiliensis_MH173077	44.138	435	211	10	31	449	52200	53456	2.18e-93	310
morffo1_Anemia_mohriana	Jamesonia_brasiliensis_MH173077	44.138	435	211	10	31	449	24150	22894	2.18e-93	310
morffo1_Anemia_mohriana	Pyrrosia_angustata_MW876358	48.182	330	166	4	60	387	86258	85278	5.44e-90	298
morffo1_Anemia_mohriana	Pyrrosia_angustata_MW876358	51.923	52	25	0	399	450	85243	85088	5.44e-90	53.5
morffo1_Anemia_mohriana	Antrophyum_henryi_MT130614	56.769	229	99	0	158	386	56883	56197	6.81e-90	269
morffo1_Anemia_mohriana	Antrophyum_henryi_MT130614	33.333	129	83	2	34	159	57263	56877	6.81e-90	76.6
morffo1_Anemia_mohriana	Antrophyum_henryi_MT130614	56	25	11	0	386	410	56195	56121	6.81e-90	27.3
morffo1_Anemia_mohriana	Asplenium_pseudocapillipes_OQ885476	59.434	106	43	0	193	298	55947	55630	1.3e-89	135
morffo1_Anemia_mohriana	Asplenium_pseudocapillipes_OQ885476	50.769	130	64	0	320	449	55561	55172	1.3e-89	130
morffo1_Anemia_mohriana	Asplenium_pseudocapillipes_OQ885476	41.611	149	83	3	31	175	56441	55995	1.3e-89	105
morffo1_Anemia_mohriana	Asplenium_pseudocapillipes_OQ885476	56.633	196	84	1	171	365	95780	95193	1.18e-88	226
morffo1_Anemia_mohriana	Asplenium_pseudocapillipes_OQ885476	56.633	196	84	1	171	365	145568	146155	1.18e-88	226
morffo1_Anemia_mohriana	Asplenium_pseudocapillipes_OQ885476	56.18	89	37	1	363	449	95202	94936	1.18e-88	87.4
morffo1_Anemia_mohriana	Asplenium_pseudocapillipes_OQ885476	56.18	89	37	1	363	449	146146	146412	1.18e-88	87.4
morffo1_Anemia_mohriana	Asplenium_pseudocapillipes_OQ885476	40.385	52	31	0	114	165	95943	95788	1.18e-88	39.7
morffo1_Anemia_mohriana	Asplenium_pseudocapillipes_OQ885476	40.385	52	31	0	114	165	145405	145560	1.18e-88	39.7
morffo1_Anemia_mohriana	Asplenium_pseudocapillipes_OQ885476	35.938	64	40	1	35	97	96190	95999	1.18e-88	37
morffo1_Anemia_mohriana	Asplenium_pseudocapillipes_OQ885476	35.938	64	40	1	35	97	145158	145349	1.18e-88	37
morffo1_Anemia_mohriana	Cyclopeltis_crenata_MT130541	47.682	151	77	2	87	236	93376	92927	2.27e-88	142
morffo1_Anemia_mohriana	Cyclopeltis_crenata_MT130541	47.682	151	77	2	87	236	141291	141740	2.27e-88	142
morffo1_Anemia_mohriana	Cyclopeltis_crenata_MT130541	55.66	106	41	2	236	340	92925	92623	2.27e-88	115
morffo1_Anemia_mohriana	Cyclopeltis_crenata_MT130541	55.66	106	41	2	236	340	141742	142044	2.27e-88	115
morffo1_Anemia_mohriana	Cyclopeltis_crenata_MT130541	62.5	96	36	0	355	450	92623	92336	2.27e-88	109
morffo1_Anemia_mohriana	Cyclopeltis_crenata_MT130541	62.5	96	36	0	355	450	142044	142331	2.27e-88	109
morffo1_Anemia_mohriana	Dryopteris_fragrans_KX418656	45.706	326	174	2	31	354	14956	15930	2.88e-85	286
morffo1_Anemia_mohriana	Dryopteris_fragrans_KX418656	45.706	326	174	2	31	354	109271	108297	2.88e-85	286
morffo1_Anemia_mohriana	Dryopteris_fragrans_KX418656	62.857	35	13	0	415	449	123040	122936	0.000192	45.4
morffo1_Anemia_mohriana	Tryonia_myriophylla_MH173076	53.158	190	84	4	172	356	30008	29439	1.78e-84	193
morffo1_Anemia_mohriana	Tryonia_myriophylla_MH173076	54.902	102	46	0	348	449	29466	29161	1.78e-84	100
morffo1_Anemia_mohriana	Tryonia_myriophylla_MH173076	42.708	96	52	3	78	171	30297	30013	1.78e-84	61.2
morffo1_Anemia_mohriana	Asplenium_wrightii_OM419360	46.875	320	168	1	32	349	54516	55475	1.97e-83	281
morffo1_Anemia_mohriana	Abrodictyum_obscurum_OM419381	53.234	201	92	1	94	294	143377	142781	2.61e-83	222
morffo1_Anemia_mohriana	Abrodictyum_obscurum_OM419381	53.234	201	92	1	94	294	101470	102066	2.61e-83	222
morffo1_Anemia_mohriana	Abrodictyum_obscurum_OM419381	51.648	91	44	0	296	386	142772	142500	2.61e-83	94.7
morffo1_Anemia_mohriana	Abrodictyum_obscurum_OM419381	51.648	91	44	0	296	386	102075	102347	2.61e-83	94.7
morffo1_Anemia_mohriana	Abrodictyum_obscurum_OM419381	32.394	71	44	2	31	97	143583	143371	2.61e-83	34.3
morffo1_Anemia_mohriana	Abrodictyum_obscurum_OM419381	32.394	71	44	2	31	97	101264	101476	2.61e-83	34.3
morffo1_Anemia_mohriana	Cryptogramma_brunoniana_MT130621	48.969	194	92	3	256	449	34253	33693	2.61e-83	180
morffo1_Anemia_mohriana	Cryptogramma_brunoniana_MT130621	53.846	78	34	1	178	253	34488	34255	2.61e-83	86.7
morffo1_Anemia_mohriana	Cryptogramma_brunoniana_MT130621	46.154	78	42	0	109	186	34708	34475	2.61e-83	84.3
morffo1_Anemia_mohriana	Woodwardia_harlandii_MT130602	45.217	345	183	3	60	399	94597	93566	6.32e-82	277
morffo1_Anemia_mohriana	Woodwardia_harlandii_MT130602	45.217	345	183	3	60	399	142106	143137	6.32e-82	277
morffo1_Anemia_mohriana	Woodwardia_unigemmata_KT599101	52.206	272	130	0	103	374	94220	93405	3.88e-80	272
morffo1_Anemia_mohriana	Woodwardia_unigemmata_KT599101	52.206	272	130	0	103	374	141885	142700	3.88e-80	272
morffo1_Anemia_mohriana	Campyloneurum_aglaolepis_MW876310	54.365	252	111	2	190	439	106690	105941	1.04e-77	265
morffo1_Anemia_mohriana	Campyloneurum_aglaolepis_MW876310	54.365	252	111	2	190	439	22189	22938	1.36e-77	265
morffo1_Anemia_mohriana	Hymenasplenium_obliquissimum_MT130674	46.491	228	120	2	35	261	147409	146729	2.12e-77	201
morffo1_Anemia_mohriana	Hymenasplenium_obliquissimum_MT130674	46.491	228	120	2	35	261	94681	95361	2.12e-77	201
morffo1_Anemia_mohriana	Hymenasplenium_obliquissimum_MT130674	45.342	161	85	2	292	449	146642	146160	2.12e-77	108
morffo1_Anemia_mohriana	Hymenasplenium_obliquissimum_MT130674	45.342	161	85	2	292	449	95448	95930	2.12e-77	108
morffo1_Anemia_mohriana	Hymenasplenium_obliquissimum_MT130674	40.909	176	78	6	227	390	97846	97361	9.81e-31	89.7
morffo1_Anemia_mohriana	Hymenasplenium_obliquissimum_MT130674	40.909	176	78	6	227	390	144244	144729	9.81e-31	89.7
morffo1_Anemia_mohriana	Hymenasplenium_obliquissimum_MT130674	54.098	61	28	0	389	449	97361	97179	9.81e-31	64.3
morffo1_Anemia_mohriana	Hymenasplenium_obliquissimum_MT130674	54.098	61	28	0	389	449	144729	144911	9.81e-31	64.3
morffo1_Anemia_mohriana	Hymenasplenium_obliquissimum_MT130674	41.304	46	27	0	261	306	146730	146593	0.033	38.1
morffo1_Anemia_mohriana	Hymenasplenium_obliquissimum_MT130674	41.304	46	27	0	261	306	95360	95497	0.033	38.1
morffo1_Anemia_mohriana	Hymenasplenium_obliquissimum_MT130674	43.478	69	24	2	192	252	97982	97797	0.049	37.7
morffo1_Anemia_mohriana	Hymenasplenium_obliquissimum_MT130674	43.478	69	24	2	192	252	144108	144293	0.049	37.7
morffo1_Anemia_mohriana	Leptochilus_hemionitideus_MH319943	37.828	267	160	4	32	293	120348	121145	1.29e-76	164
morffo1_Anemia_mohriana	Leptochilus_hemionitideus_MH319943	48.148	162	84	0	289	450	121148	121633	1.29e-76	142
morffo1_Anemia_mohriana	Asplenium_nidus_MK002975	50.8	250	123	0	100	349	11533	10784	7.28e-76	259
morffo1_Anemia_mohriana	Asplenium_nidus_MK002975	44.915	118	61	2	335	450	10829	10482	9.97e-19	90.9
morffo1_Anemia_mohriana	Asplenium_nidus_MK002975	33.333	75	48	1	31	103	11745	11521	0.42	34.7
morffo1_Anemia_mohriana	Plagiogyria_glauca_KP136831	52.778	252	119	0	97	348	29917	29162	8.33e-75	256
morffo1_Anemia_mohriana	Plagiogyria_glauca_KP136831	52.991	117	54	1	333	449	29210	28863	7.33e-27	115
morffo1_Anemia_mohriana	Plagiogyria_glauca_KP136831	38.571	70	38	3	35	104	32051	32245	2.9	32
morffo1_Anemia_mohriana	Sphaeropteris_lepifera_ON359895	61.932	176	66	1	230	404	31613	31086	1.7e-73	220
morffo1_Anemia_mohriana	Sphaeropteris_lepifera_ON359895	55.102	49	22	0	401	449	31096	30950	1.7e-73	53.1
morffo1_Anemia_mohriana	Sphaeropteris_lepifera_ON359895	50.98	51	23	2	182	230	31767	31615	1.7e-73	45.1
morffo1_Anemia_mohriana	Sphaeropteris_lepifera_ON359895	55.34	206	91	1	174	378	118637	119254	4e-64	225
morffo1_Anemia_mohriana	Sphaeropteris_lepifera_ON359895	37.013	154	96	1	36	188	118221	118682	4.41e-17	85.9
morffo1_Anemia_mohriana	Sphaeropteris_brunoniana_MT543220	62.5	176	64	2	230	404	31492	30968	4.86e-73	217
morffo1_Anemia_mohriana	Sphaeropteris_brunoniana_MT543220	55.102	49	22	0	401	449	30978	30832	4.86e-73	53.1
morffo1_Anemia_mohriana	Sphaeropteris_brunoniana_MT543220	52	50	22	2	183	230	31643	31494	4.86e-73	46.6
morffo1_Anemia_mohriana	Osmolindsaea_odorata_MT130576	41.297	293	149	3	175	449	95544	94681	1.03e-71	194
morffo1_Anemia_mohriana	Osmolindsaea_odorata_MT130576	41.297	293	149	3	175	449	146441	147304	1.03e-71	194
morffo1_Anemia_mohriana	Osmolindsaea_odorata_MT130576	47.059	68	36	0	109	176	95746	95543	1.03e-71	68.6
morffo1_Anemia_mohriana	Osmolindsaea_odorata_MT130576	47.059	68	36	0	109	176	146239	146442	1.03e-71	68.6
morffo1_Anemia_mohriana	Osmolindsaea_odorata_MT130576	38.667	75	43	2	32	103	95990	95766	1.03e-71	49.3
morffo1_Anemia_mohriana	Osmolindsaea_odorata_MT130576	38.667	75	43	2	32	103	145995	146219	1.03e-71	49.3
morffo1_Anemia_mohriana	Osmolindsaea_odorata_MT130576	53.125	32	15	0	402	433	94828	94733	0.01	40
morffo1_Anemia_mohriana	Osmolindsaea_odorata_MT130576	53.125	32	15	0	402	433	147157	147252	0.01	40
morffo1_Anemia_mohriana	Leptochilus_decurrens_MN044573	46.914	162	86	0	289	450	121315	121800	2.76e-68	142
morffo1_Anemia_mohriana	Leptochilus_decurrens_MN044573	39.241	237	131	5	62	293	120626	121312	2.76e-68	137
morffo1_Anemia_mohriana	Leptochilus_decurrens_MN044573	37.209	43	24	1	32	71	120508	120636	5	31.2
morffo1_Anemia_mohriana	Dennstaedtia_glauca_OP168842	54.348	230	102	3	224	450	82053	82742	1.45e-66	227
morffo1_Anemia_mohriana	Dennstaedtia_glauca_OP168842	52	50	24	0	179	228	81914	82063	1.45e-66	46.2
morffo1_Anemia_mohriana	Dennstaedtia_glauca_OP168842	35.897	156	97	2	24	176	84058	84525	2.71e-20	95.9
morffo1_Anemia_mohriana	Dennstaedtia_hirsuta_MT130587	54.378	217	94	2	64	277	141644	141000	3.62e-65	228
morffo1_Anemia_mohriana	Dennstaedtia_hirsuta_MT130587	54.378	217	94	2	64	277	92797	93441	3.62e-65	228
morffo1_Anemia_mohriana	Dennstaedtia_hirsuta_MT130587	48.598	214	83	5	250	449	141085	140483	7.98e-44	166
morffo1_Anemia_mohriana	Dennstaedtia_hirsuta_MT130587	48.598	214	83	5	250	449	93356	93958	7.98e-44	166
morffo1_Anemia_mohriana	Ophioglossum_petiolatum_OM897601	53.807	197	91	0	102	298	49352	49942	5.05e-65	228
morffo1_Anemia_mohriana	Ophioglossum_petiolatum_OM897601	41.916	167	95	2	285	450	49900	50397	1.02e-29	124
morffo1_Anemia_mohriana	Ophioglossum_reticulatum_OM897602	53.807	197	91	0	102	298	49364	49954	5.05e-65	228
morffo1_Anemia_mohriana	Ophioglossum_reticulatum_OM897602	41.317	167	96	2	285	450	49912	50409	7.41e-29	121
morffo1_Anemia_mohriana	Coniogramme_intermedia_MW221463	43.889	180	89	5	85	261	85693	85181	9.15e-63	132
morffo1_Anemia_mohriana	Coniogramme_intermedia_MW221463	43.889	180	89	5	85	261	150686	151198	9.15e-63	132
morffo1_Anemia_mohriana	Coniogramme_intermedia_MW221463	56.471	85	32	2	334	417	84947	84705	9.15e-63	86.3
morffo1_Anemia_mohriana	Coniogramme_intermedia_MW221463	56.471	85	32	2	334	417	151432	151674	9.15e-63	86.3
morffo1_Anemia_mohriana	Coniogramme_intermedia_MW221463	41.026	78	43	2	265	339	85176	84943	9.15e-63	53.9
morffo1_Anemia_mohriana	Coniogramme_intermedia_MW221463	41.026	78	43	2	265	339	151203	151436	9.15e-63	53.9
morffo1_Anemia_mohriana	Coniogramme_intermedia_MW221463	54.839	31	14	0	419	449	84691	84599	9.15e-63	30.4
morffo1_Anemia_mohriana	Coniogramme_intermedia_MW221463	54.839	31	14	0	419	449	151688	151780	9.15e-63	30.4
morffo1_Anemia_mohriana	Coniogramme_fraxinea_MT130619	43.889	180	89	5	85	261	85838	85326	1.42e-62	132
morffo1_Anemia_mohriana	Coniogramme_fraxinea_MT130619	43.889	180	89	5	85	261	150896	151408	1.42e-62	132
morffo1_Anemia_mohriana	Coniogramme_fraxinea_MT130619	57.692	78	32	1	342	418	85080	84847	1.42e-62	85.5
morffo1_Anemia_mohriana	Coniogramme_fraxinea_MT130619	57.692	78	32	1	342	418	151654	151887	1.42e-62	85.5
morffo1_Anemia_mohriana	Coniogramme_fraxinea_MT130619	41.026	78	43	2	265	339	85321	85088	1.42e-62	53.9
morffo1_Anemia_mohriana	Coniogramme_fraxinea_MT130619	41.026	78	43	2	265	339	151413	151646	1.42e-62	53.9
morffo1_Anemia_mohriana	Coniogramme_fraxinea_MT130619	54.839	31	14	0	419	449	84836	84744	1.42e-62	30.4
morffo1_Anemia_mohriana	Coniogramme_fraxinea_MT130619	54.839	31	14	0	419	449	151898	151990	1.42e-62	30.4
morffo1_Anemia_mohriana	Schizaea_dichotoma_ON207052	43.651	252	140	1	31	280	127829	127074	1.86e-61	218
morffo1_Anemia_mohriana	Schizaea_dichotoma_ON207052	43.651	252	140	1	31	280	107998	108753	1.86e-61	218
morffo1_Anemia_mohriana	Schizaea_dichotoma_ON207052	47.03	202	98	3	256	449	127173	126571	2.12e-44	167
morffo1_Anemia_mohriana	Schizaea_dichotoma_ON207052	47.03	202	98	3	256	449	108654	109256	2.12e-44	167
morffo1_Anemia_mohriana	Stenochlaena_palustris_MT130594	43.802	242	133	2	31	269	93005	92280	3.62e-61	217
morffo1_Anemia_mohriana	Stenochlaena_palustris_MT130594	43.802	242	133	2	31	269	147671	148396	3.62e-61	217
morffo1_Anemia_mohriana	Pecluma_dulcis_MK705755	44.358	257	141	1	31	285	54441	55211	8.77e-61	216
morffo1_Anemia_mohriana	Pecluma_dulcis_MK705755	51.163	43	21	0	286	328	55207	55335	0.1	36.6
morffo1_Anemia_mohriana	Parahemionitis_arifolia_MT130558	51.351	185	85	2	186	369	47887	48429	1.98e-60	177
morffo1_Anemia_mohriana	Parahemionitis_arifolia_MT130558	57.895	76	32	0	374	449	48435	48662	1.98e-60	75.5
morffo1_Anemia_mohriana	Blechnopsis_orientalis_MT130644	43.849	317	154	7	152	449	94693	93758	5.19e-60	213
morffo1_Anemia_mohriana	Blechnopsis_orientalis_MT130644	43.849	317	154	7	152	449	141014	141949	5.19e-60	213
morffo1_Anemia_mohriana	Blechnopsis_orientalis_MT130644	32.558	43	29	0	120	162	94800	94672	1.7	32.7
morffo1_Anemia_mohriana	Blechnopsis_orientalis_MT130644	32.558	43	29	0	120	162	140907	141035	1.7	32.7
morffo1_Anemia_mohriana	Woodwardia_japonica_MN587871	51.22	123	51	1	156	269	94196	93828	1.49e-54	124
morffo1_Anemia_mohriana	Woodwardia_japonica_MN587871	51.22	123	51	1	156	269	141509	141877	1.49e-54	124
morffo1_Anemia_mohriana	Woodwardia_japonica_MN587871	55.963	109	44	2	268	374	93826	93506	1.49e-54	109
morffo1_Anemia_mohriana	Woodwardia_japonica_MN587871	55.963	109	44	2	268	374	141879	142199	1.49e-54	109
morffo1_Anemia_mohriana	Lepisorus_waltonii_MK287776	51.531	196	95	0	255	450	94488	93901	1.03e-53	195
morffo1_Anemia_mohriana	Lepisorus_waltonii_MK287776	51.531	196	95	0	255	450	143904	144491	1.03e-53	195
morffo1_Anemia_mohriana	Lepisorus_waltonii_MK287776	37.857	140	85	1	31	168	94902	94483	1.14e-18	90.9
morffo1_Anemia_mohriana	Lepisorus_waltonii_MK287776	37.857	140	85	1	31	168	143490	143909	1.14e-18	90.9
morffo1_Anemia_mohriana	Lepisorus_clathratus_KY419704	53.005	183	86	0	268	450	94299	93751	1.18e-50	186
morffo1_Anemia_mohriana	Lepisorus_clathratus_KY419704	53.005	183	86	0	268	450	143793	144341	1.18e-50	186
morffo1_Anemia_mohriana	Lepisorus_clathratus_KY419704	36.905	168	102	2	31	196	94752	94255	1.66e-23	105
morffo1_Anemia_mohriana	Lepisorus_clathratus_KY419704	36.905	168	102	2	31	196	143340	143837	1.66e-23	105
morffo1_Anemia_mohriana	Lepisorus_clathratus_KY419704	45.946	37	15	1	211	242	93142	93032	0.13	36.2
morffo1_Anemia_mohriana	Lepisorus_clathratus_KY419704	45.946	37	15	1	211	242	144950	145060	0.13	36.2
morffo1_Anemia_mohriana	Microlepia_nepalensis_OP168859	46.429	224	109	4	61	273	35067	35738	4.33e-49	181
morffo1_Anemia_mohriana	Cyclogramma_auriculata_MT130552	51.913	183	84	3	241	419	33899	33351	2.79e-47	176
morffo1_Anemia_mohriana	Synammia_espinosae_MW876373	57.895	171	70	1	281	449	111336	111848	2.42e-46	173
morffo1_Anemia_mohriana	Synammia_espinosae_MW876373	57.895	171	70	1	281	449	23149	22637	2.42e-46	173
morffo1_Anemia_mohriana	Synammia_intermedia_MW876375	57.895	171	70	1	281	449	111324	111836	3.33e-46	173
morffo1_Anemia_mohriana	Synammia_intermedia_MW876375	57.895	171	70	1	281	449	23032	22520	3.33e-46	173
morffo1_Anemia_mohriana	Synammia_feuillei_MW876374	57.895	171	70	1	281	449	111439	111951	3.33e-46	173
morffo1_Anemia_mohriana	Synammia_feuillei_MW876374	57.895	171	70	1	281	449	23138	22626	3.33e-46	173
morffo1_Anemia_mohriana	Selliguea_lehmannii_MT130554	40	260	124	8	163	411	127860	127144	6.64e-45	148
morffo1_Anemia_mohriana	Selliguea_lehmannii_MT130554	41.538	65	35	1	106	170	128026	127841	6.64e-45	53.1
morffo1_Anemia_mohriana	Selliguea_lehmannii_MT130554	45	40	22	0	401	440	127177	127058	4	31.6
morffo1_Anemia_mohriana	Selliguea_moulmeinensis_MW876364	40	260	124	8	163	411	138230	138946	6.64e-45	148
morffo1_Anemia_mohriana	Selliguea_moulmeinensis_MW876364	41.538	65	35	1	106	170	138064	138249	6.64e-45	53.1
morffo1_Anemia_mohriana	Selliguea_moulmeinensis_MW876364	45	40	22	0	401	440	138913	139032	4	31.6
morffo1_Anemia_mohriana	Prosaptia_khasyana_MW876356	52.976	168	79	0	282	449	22797	23300	3.36e-43	164
morffo1_Anemia_mohriana	Prosaptia_khasyana_MW876356	52.976	168	79	0	282	449	107296	106793	3.36e-43	164
morffo1_Anemia_mohriana	Selliguea_tatsienensis_MT130544	38.208	212	95	5	217	411	127720	127142	4.14e-43	107
morffo1_Anemia_mohriana	Selliguea_tatsienensis_MT130544	56.863	51	19	1	173	223	127838	127695	4.14e-43	58.2
morffo1_Anemia_mohriana	Selliguea_tatsienensis_MT130544	38.571	70	40	1	106	175	128031	127831	4.14e-43	51.2
morffo1_Anemia_mohriana	Selliguea_tatsienensis_MT130544	45	40	22	0	401	440	127175	127056	7.3	30.4
morffo1_Anemia_mohriana	Hymenophyllum_fumarioides_MN583335	41.706	211	115	4	35	237	98592	97960	6.06e-43	156
morffo1_Anemia_mohriana	Hymenophyllum_fumarioides_MN583335	41.706	211	115	4	35	237	148992	149624	6.06e-43	156
morffo1_Anemia_mohriana	Hymenophyllum_fumarioides_MN583335	75	20	5	0	236	255	97961	97902	6.06e-43	38.1
morffo1_Anemia_mohriana	Hymenophyllum_fumarioides_MN583335	75	20	5	0	236	255	149623	149682	6.06e-43	38.1
morffo1_Anemia_mohriana	Hymenophyllum_fumarioides_MN583335	59.091	22	9	0	408	429	102962	102897	6.6	30.8
morffo1_Anemia_mohriana	Hymenophyllum_fumarioides_MN583335	59.091	22	9	0	408	429	144622	144687	6.6	30.8
morffo1_Anemia_mohriana	Cibotium_sinoburmaense_OQ721083	53.922	102	44	1	258	359	148124	147828	1.75e-42	109
morffo1_Anemia_mohriana	Cibotium_sinoburmaense_OQ721083	53.922	102	44	1	258	359	99629	99925	1.75e-42	109
morffo1_Anemia_mohriana	Cibotium_sinoburmaense_OQ721083	60.563	71	26	1	355	425	147820	147614	1.75e-42	81.3
morffo1_Anemia_mohriana	Cibotium_sinoburmaense_OQ721083	60.563	71	26	1	355	425	99933	100139	1.75e-42	81.3
morffo1_Anemia_mohriana	Cibotium_sinoburmaense_OQ721083	45.161	31	17	0	419	449	147639	147547	1.75e-42	23.5
morffo1_Anemia_mohriana	Cibotium_sinoburmaense_OQ721083	45.161	31	17	0	419	449	100114	100206	1.75e-42	23.5
morffo1_Anemia_mohriana	Ophioglossum_californicum_KC117178	60	120	48	0	175	294	49555	49914	3.62e-42	161
morffo1_Anemia_mohriana	Ophioglossum_californicum_KC117178	45.455	110	58	2	342	450	50054	50380	3.7e-19	92.4
morffo1_Anemia_mohriana	Ophioglossum_californicum_KC117178	29.457	258	168	4	102	352	49332	50084	2.09e-17	86.7
morffo1_Anemia_mohriana	Ophioglossum_vulgatum_MZ066610	60	120	48	0	175	294	49845	50204	3.62e-42	161
morffo1_Anemia_mohriana	Ophioglossum_vulgatum_MZ066610	45.455	110	58	2	342	450	50344	50670	3.7e-19	92.4
morffo1_Anemia_mohriana	Ophioglossum_vulgatum_MZ066610	29.457	258	168	4	102	352	49622	50374	2.09e-17	86.7
morffo1_Anemia_mohriana	Ptisana_fraxinea_OM419377	53.933	178	81	1	273	449	142362	141829	1.29e-41	159
morffo1_Anemia_mohriana	Ptisana_fraxinea_OM419377	53.933	178	81	1	273	449	100561	101094	1.29e-41	159
morffo1_Anemia_mohriana	Haplopteris_elongata_MT130678	48.701	154	79	0	296	449	92246	91785	2.29e-37	147
morffo1_Anemia_mohriana	Haplopteris_elongata_MT130678	48.701	154	79	0	296	449	140002	140463	2.29e-37	147
morffo1_Anemia_mohriana	Lygodium_merrillii_OM350010	68.224	107	33	1	344	450	157876	157559	7.28e-34	136
morffo1_Anemia_mohriana	Lygodium_merrillii_OM350010	68.224	107	33	1	344	450	89642	89959	7.28e-34	136
morffo1_Anemia_mohriana	Hypolepis_repens_OP081118	43.293	164	90	2	35	195	35125	34634	1.6e-33	135
morffo1_Anemia_mohriana	Lygodium_flexuosum_OM350009	67.29	107	34	1	344	450	157995	157678	2.16e-33	135
morffo1_Anemia_mohriana	Lygodium_flexuosum_OM350009	67.29	107	34	1	344	450	89576	89893	2.16e-33	135
morffo1_Anemia_mohriana	Serpocaulon_loriceum_MW876372	52.985	134	63	0	316	449	108063	108464	4.89e-32	131
morffo1_Anemia_mohriana	Serpocaulon_loriceum_MW876372	52.985	134	63	0	316	449	22785	22384	5.62e-32	131
[truncated: 44,400 more rows]

## Sheet: polyA-enriched_transcriptome
qseqid	sseqid	pident	length	mismatch	gapopen	qstart	qend	sstart	send	evalue	bitscore
morffo2_Anemia_delicatula	Anemia_phyllitidis_m.57917	25.15	167	98	4	100	243	481	969	1.5	32
morffo2_Anemia_colimensis	Anemia_tomentosa_m.43774	20.779	154	112	5	181	324	256	717	4.2	31.6
morffo2_Anemia_hispida	Anemia_phyllitidis_m.57917	23.529	153	92	3	100	231	481	927	7.4	29.6
morffo2_Anemia_colimensis	Anemia_phyllitidis_m.74665	22.556	133	94	4	181	304	1945	2343	6	30
morffo1_Anemia_gardneri	Anemia_phyllitidis_m.25036	27.907	129	75	6	83	194	58	441	7.6	28.5
morffo1_Anemia_simii	Anemia_phyllitidis_m.35469	23.77	122	81	4	170	286	634	290	0.48	32.3
morffo2_Anemia_hirsuta	Anemia_phyllitidis_m.52520	23.684	114	80	2	18	126	499	834	3.3	30.8
morffo2_Anemia_delicatula	Anemia_phyllitidis_m.8537	25.893	112	58	5	119	214	582	274	0.15	34.7
morffo2_Anemia_rutifolia	Anemia_phyllitidis_m.8537	25.893	112	58	5	119	214	582	274	0.17	34.7
morffo2_Anemia_retroflexa	Anemia_phyllitidis_m.8537	24.107	112	60	5	119	214	582	274	0.32	33.5
morffo2_Anemia_collina	Anemia_phyllitidis_m.52520	24.324	111	77	2	18	123	499	825	5.8	30
morffo2_Anemia_hirsuta	Anemia_tomentosa_m.42299	24.771	109	75	2	23	126	325	645	5.8	30.8
morffo2_Anemia_colimensis	Anemia_tomentosa_m.43802	28.704	108	70	1	337	444	1609	1307	0.018	39.3
morffo2_Anemia_retroflexa	Anemia_phyllitidis_m.52520	24.528	106	73	2	23	123	514	825	4.8	30
morffo5_Anemia_marginata	Anemia_phyllitidis_m.28804	26.733	101	61	3	14	101	49	351	0.87	30
morffo1_Anemia_oblongifolia	Anemia_phyllitidis_m.93858	27	100	53	2	343	442	3400	3639	5	29.6
morffo4_Schizaea_medusa	Anemia_tomentosa_m.7058	31.313	99	58	2	196	294	265	531	0.11	35
morffo4_Schizaea_medusa	Anemia_phyllitidis_m.17053	31.313	99	58	2	196	294	265	531	0.069	33.9
morffo2_Anemia_collina	Anemia_phyllitidis_m.2697	29.592	98	46	5	320	414	651	418	5.6	29.6
morffo2_Anemia_collina	Anemia_tomentosa_m.18330	26.531	98	55	5	602	695	714	460	3.5	31.6
morffo1_Anemia_mohriana	Anemia_phyllitidis_m.38623	26.531	98	38	4	71	147	79	333	3.3	28.5
morffo2_Anemia_hispida	Anemia_phyllitidis_m.2697	28.866	97	47	5	322	415	651	418	6.1	29.3
morffo5_Anemia_marginata	Anemia_phyllitidis_m.28805	26.804	97	58	3	18	101	61	351	0.63	30
morffo5_Anemia_gardneri	Anemia_phyllitidis_m.20504	28.125	96	58	3	69	163	166	423	4.7	27.7
morffo2_Anemia_mandiocana	Anemia_phyllitidis_m.48788	23.158	95	50	3	199	276	652	918	4.3	30
morffo2_Anemia_marginata	Anemia_tomentosa_m.7034	31.915	94	37	4	424	505	104	340	4	30.4
morffo5_Anemia_collina	Anemia_phyllitidis_m.60928	30.108	93	56	3	103	186	46	324	8.9	27.3
morffo5_Anemia_collina	Anemia_phyllitidis_m.28657	29.348	92	47	4	81	158	1906	2169	3.8	28.5
morffo1_Anemia_simii	Anemia_phyllitidis_m.95012	28.889	90	56	2	74	157	5447	5184	4.5	29.6
morffo2_Anemia_mandiocana	Anemia_phyllitidis_m.93703	30.337	89	43	3	96	177	1739	1509	9.4	29.3
morffo5_Anemia_wightiana	Anemia_phyllitidis_m.88393	32.184	87	47	4	13	89	1474	1728	6	27.7
morffo1_Anemia_gardneri	Anemia_tomentosa_m.29850	26.437	87	54	1	147	233	250	20	2.5	31.2
morffo3_Anemia_colimensis	Anemia_tomentosa_m.11214	25.287	87	58	2	57	140	939	691	8.3	28.5
morffo1_Anemia_mohriana	Anemia_phyllitidis_m.7063	24.138	87	50	2	12	92	410	640	4.1	29.3
morffo5_Anemia_marginata	Anemia_phyllitidis_m.81987	22.989	87	53	2	12	84	1126	866	0.5	31.2
morffo2_Anemia_rutifolia	Anemia_phyllitidis_m.95133	31.395	86	51	3	113	192	349	600	6.2	30
morffo5_Anemia_oblongifolia	Anemia_phyllitidis_m.28657	27.907	86	46	3	86	157	1918	2169	3.2	28.9
morffo5_Anemia_warmingii	Anemia_phyllitidis_m.88409	25.882	85	58	1	31	110	113	367	0.29	30.8
morffo5_Anemia_irwinii	Anemia_phyllitidis_m.86112	25.882	85	56	3	13	95	229	468	1.8	29.6
morffo5_Anemia_wightiana	Anemia_phyllitidis_m.86112	24.706	85	57	3	13	95	229	468	2.7	28.9
morffo5_Anemia_oblongifolia	Anemia_phyllitidis_m.88409	24.706	85	59	1	30	109	113	367	4.5	28.1
morffo3_Anemia_hirsuta	Anemia_tomentosa_m.70613	27.711	83	46	1	147	215	1086	1334	8.2	28.5
morffo2_Anemia_phyllitidis	Anemia_tomentosa_m.34391	26.506	83	41	3	189	259	1087	863	7.6	28.9
morffo3_Anemia_marginata	Anemia_phyllitidis_m.91667	30.864	81	54	2	91	169	3757	3999	3	28.9
morffo2_Anemia_tomentosa	Anemia_tomentosa_m.30366	30	80	51	1	43	122	2569	2793	5.8	31.2
morffo2_Anemia_collina	Anemia_phyllitidis_m.18919	30	80	48	4	602	677	747	520	2.4	30.8
morffo2_Anemia_collina	Anemia_phyllitidis_m.18920	30	80	48	4	602	677	7	234	6.9	28.9
morffo5_Anemia_gardneri	Anemia_tomentosa_m.40202	26.25	80	47	3	76	155	826	1029	3.4	29.6
morffo3_Anemia_elegans	Anemia_tomentosa_m.67546	30.38	79	51	1	143	221	778	1002	6.7	28.5
morffo2_Anemia_hispida	Anemia_phyllitidis_m.18919	27.848	79	51	2	603	678	747	520	6.2	29.6
morffo2_Anemia_mandiocana	Anemia_phyllitidis_m.48786	27.848	79	47	3	199	276	652	861	0.13	35
morffo2_Anemia_oblongifolia	Anemia_phyllitidis_m.18919	27.848	79	51	2	601	676	747	520	10	28.9
morffo1_Lygodium_microphyllum	Anemia_phyllitidis_m.44187	29.487	78	53	1	304	379	1183	1416	0.037	36.2
morffo1_Lygodium_microphyllum	Anemia_tomentosa_m.65704	28.205	78	54	1	304	379	1183	1416	0.33	33.9
morffo2_Anemia_elegans	Anemia_phyllitidis_m.8537	27.273	77	47	3	138	214	477	274	2.8	30.8
morffo2_Anemia_oblongifolia	Anemia_phyllitidis_m.47982	27.273	77	44	3	672	738	508	732	0.48	33.5
morffo2_Anemia_tomentosa	Anemia_phyllitidis_m.8537	27.273	77	47	3	138	214	477	274	4	30
morffo3_Anemia_colimensis	Anemia_phyllitidis_m.80357	24.675	77	57	1	84	159	2554	2324	1.1	30
morffo5_Anemia_warmingii	Anemia_phyllitidis_m.86697	32.895	76	38	3	42	106	510	731	1.5	28.9
[truncated: 411 more rows]

## Sheet: ribo-depletion_transcriptome
qseqid	sseqid	pident	length	mismatch	gapopen	qstart	qend	sstart	send	evalue	bitscore
[truncated: 172 more rows]
